# Supplementary material for: SARS-CoV-2 Vaccination and Protection Against Clinical Disease: A Retrospective Study, Bouches-du-Rhône District, Southern France, 2021
Source: Front Microbiol. 2022 Jan 18;12:796807. doi: 10.3389/fmicb.2021.796807 (PMC8803903; doi:10.3389/fmicb.2021.796807)
Supplement: Supplementary file 6 [file Table_1.xlsx]

## Sheet: Complete data
Supplementary Table 1: Detailed characteristics of the 14,960 patients included in this study.
WEEK	SEX (0 = female, 1 = male)	AGE	CT value	VARIANT	SYMPTOMATIC	INTENSIVE CARE	HOSPITALIZATION	DEATH	VACCINATED	Vaccine type	Number of vaccine doses	Delay between first vaccine dose and positive test	Delay between second vaccine dose and positive test	Delay between third vaccine dose and positive test	Fullly vaccinated
3	0	3		Marseille-4/20A.EU2	1	1	1	0	0
3	0	5	25.6	Marseille-4/20A.EU2	0	0	0	0	0
3	0	6	27.8	Marseille-4/20A.EU2	1	0	0	0	0
3	0	7		Marseille-4/20A.EU2	1	0	0	0	0
3	1	7	22.6	Marseille-4/20A.EU2	1	0	0	0	0
3	0	8	24.2	Marseille-4/20A.EU2	1	0	0	0	0
3	1	8	24.9	Marseille-4/20A.EU2	0	0	0	0	0
3	0	8	27.5	Marseille-4/20A.EU2	0	0	0	0	0
3	0	9	28.4	Marseille-4/20A.EU2	1	0	0	0	0
3	0	10		Marseille-4/20A.EU2	1	0	0	0	0
3	0	10	27.2	Beta/20H	1	0	0	0	0
3	1	10	33.8	Marseille-4/20A.EU2	1	0	0	0	0
3	1	10	24.2	Marseille-4/20A.EU2	0	0	0	0	0
3	1	11	24.5	Marseille-4/20A.EU2	1	0	0	0	0
3	1	11	20.4	Marseille-4/20A.EU2	1	0	0	0	0
3	1	11	20.9	Marseille-4/20A.EU2	0	0	0	0	0
3	0	12	22.8	Marseille-4/20A.EU2	0	0	0	0	0
3	1	12	33.8	Marseille-4/20A.EU2	1	0	0	0	0
3	0	13	26.6	Marseille-4/20A.EU2	1	0	0	0	0
3	0	13	27.6	Marseille-4/20A.EU2	0	0	0	0	0
3	0	13	27.8	Marseille-4/20A.EU2	0	0	0	0	0
3	1	14	32.4	Marseille-4/20A.EU2	0	0	0	0	0
3	0	14		Marseille-4/20A.EU2	1	0	0	0	0
3	1	14	27.9	Marseille-4/20A.EU2	1	0	0	0	0
3	1	15	27.8	Marseille-4/20A.EU2	1	0	0	0	0
3	0	15	27.2	Marseille-4/20A.EU2	0	0	0	0	0
3	0	15	31.7	Marseille-4/20A.EU2	1	0	0	0	0
3	0	15	29.4	Marseille-4/20A.EU2	1	0	0	0	0
3	1	15	26.2	Beta/20H	0	0	0	0	0
3	0	16	21.3	Marseille-4/20A.EU2	1	0	0	0	0
3	1	16	21.2	Marseille-4/20A.EU2	0	0	0	0	0
3	0	16	17	Marseille-4/20A.EU2	1	0	0	0	0
3	0	16		Marseille-4/20A.EU2	1	0	0	0	0
3	1	17	26	Marseille-4/20A.EU2	0	0	0	0	0
3	1	17	20	Marseille-4/20A.EU2	1	0	0	0	0
3	1	17	22.5	Beta/20H	0	0	0	0	0
3	1	17	25.5	Marseille-4/20A.EU2	1	0	0	0	0
3	1	18	22.9	Marseille-4/20A.EU2	1	0	0	0	0
3	0	18	18	Marseille-4/20A.EU2	0	0	0	0	0
3	1	18	24.4	Marseille-4/20A.EU2	1	0	0	0	0
3	1	18	22.8	Marseille-2/20E	1	0	0	0	0
3	0	18	23.2	Marseille-4/20A.EU2	0	0	0	0	0
3	0	19	26.6	Marseille-2/20E	1	0	0	0	0
3	0	19	28.1	Marseille-4/20A.EU2	1	0	0	0	0
3	0	19	18.5	Marseille-4/20A.EU2	1	0	0	0	0
3	0	19	24.9	Marseille-4/20A.EU2	1	0	0	0	0
3	1	19	29.8	Marseille-2/20E	1	0	0	0	0
3	0	19	21.4	Marseille-4/20A.EU2	0	0	0	0	0
3	0	19	30	Marseille-4/20A.EU2	0	0	0	0	0
3	0	19	22.9	Marseille-4/20A.EU2	1	0	0	0	0
3	1	19	25.6	Marseille-4/20A.EU2	1	0	0	0	0
3	1	19	19.3	Marseille-4/20A.EU2	1	0	0	0	0
3	0	20	21	Marseille-4/20A.EU2	1	0	0	0	0
3	0	20	20.8	Marseille-4/20A.EU2	1	0	0	0	0
3	1	20	25.9	Marseille-4/20A.EU2	1	0	0	0	0
3	1	20	21.7	Marseille-4/20A.EU2	1	0	0	0	0
3	0	20	20.9	Marseille-4/20A.EU2	0	0	0	0	0
3	1	20	27.9	Marseille-4/20A.EU2	1	0	0	0	0
3	1	21	16.9	Alpha/20I	1	0	0	0	0
3	0	21	20.9	Alpha/20I	1	0	0	0	0
3	0	21	24.9	Marseille-4/20A.EU2	1	0	0	0	0
3	0	21	22.4	Marseille-4/20A.EU2	1	0	0	0	0
3	1	21	21.8	Alpha/20I	0	0	0	0	0
3	1	21	23.6	Marseille-4/20A.EU2	0	0	0	0	0
3	0	21		Marseille-4/20A.EU2	1	1	1	0	0
3	1	22	20.6	Beta/20H	1	0	0	0	0
3	0	22	31.1	Marseille-4/20A.EU2	1	0	0	0	0
3	0	22	28.8	Marseille-4/20A.EU2	1	0	0	0	0
3	0	22	26.7	Marseille-4/20A.EU2	1	0	0	0	0
3	0	22	22	Marseille-4/20A.EU2	1	0	0	0	0
3	0	22	34	Marseille-4/20A.EU2	1	0	0	0	0
3	0	22	20.7	Marseille-4/20A.EU2	1	0	0	0	0
3	0	22	20.9	Marseille-4/20A.EU2	1	0	0	0	0
3	0	23	26.6	Marseille-4/20A.EU2	0	0	0	0	0
3	0	23	24.9	Marseille-4/20A.EU2	1	0	0	0	0
3	1	23	31.5	Marseille-4/20A.EU2	0	0	0	0	0
3	0	23		Marseille-4/20A.EU2	1	0	0	0	0
3	0	23	20.7	Marseille-4/20A.EU2	0	0	0	0	0
3	0	23	25.5	Marseille-4/20A.EU2	0	0	0	0	0
3	1	23	28.3	Marseille-4/20A.EU2	0	0	0	0	0
3	0	23	26.2	Beta/20H	0	0	0	0	0
3	0	24	18.9	Marseille-4/20A.EU2	1	0	0	0	0
3	1	24	19	Marseille-4/20A.EU2	0	0	0	0	0
3	1	24	18.9	Marseille-4/20A.EU2	1	0	0	0	0
3	0	24	27.9	Marseille-4/20A.EU2	1	0	0	0	0
3	0	24	20.2	Marseille-4/20A.EU2	1	0	0	0	0
3	0	24	26.2	Marseille-4/20A.EU2	0	0	0	0	0
3	1	24	27	Marseille-4/20A.EU2	1	0	0	0	0
3	0	25	23.5	Marseille-4/20A.EU2	1	0	0	0	0
3	0	25	27.3	Marseille-4/20A.EU2	1	0	0	0	0
3	0	25	20.6	Marseille-2/20E	1	0	0	0	0
3	0	25	28.6	Marseille-4/20A.EU2	0	0	0	0	0
3	1	25	29.1	Marseille-4/20A.EU2	0	0	0	0	0
3	0	25		Marseille-2/20E	1	0	0	0	0
3	1	25	18.2	Marseille-4/20A.EU2	1	0	0	0	0
3	0	26	16.3	Marseille-4/20A.EU2	1	0	1	0	0
3	1	26	17.7	Marseille-4/20A.EU2	1	0	0	0	0
3	1	26	28.3	Marseille-4/20A.EU2	1	0	0	0	0
3	0	26	13.9	Marseille-4/20A.EU2	1	0	1	0	0
3	0	26	20.6	Marseille-4/20A.EU2	1	0	0	0	0
3	0	26	29.8	Marseille-4/20A.EU2	1	0	0	0	0
3	1	26	20.2	Marseille-4/20A.EU2	0	0	0	0	0
3	1	26	20.6	Marseille-4/20A.EU2	0	0	0	0	0
3	0	26	14	Marseille-4/20A.EU2	1	0	0	0	0
3	0	26	20.1	Marseille-4/20A.EU2	0	0	0	0	0
3	0	26	12.8	Alpha/20I	1	0	1	0	0
3	0	26	19.4	Marseille-4/20A.EU2	1	0	0	0	0
3	0	26	20.4	Beta/20H	1	0	0	0	0
3	1	27	28.2	Beta/20H	1	0	0	0	0
3	0	27	18.7	Marseille-4/20A.EU2	1	0	0	0	0
3	0	27	25	Marseille-4/20A.EU2	0	0	0	0	0
3	0	27	28.1	Marseille-4/20A.EU2	0	0	0	0	0
3	1	27	29.9	Marseille-4/20A.EU2	0	0	0	0	0
3	0	27	15	Marseille-4/20A.EU2	1	0	0	0	0
3	1	27	18.6	Marseille-4/20A.EU2	1	0	0	0	0
3	0	28	19.2	Marseille-4/20A.EU2	0	0	0	0	0
3	0	28	21.7	Marseille-4/20A.EU2	0	0	0	0	0
3	0	28	27.1	Marseille-4/20A.EU2	1	0	0	0	0
3	0	28	17.3	Marseille-4/20A.EU2	1	0	0	0	0
3	1	28	20.4	Marseille-4/20A.EU2	1	0	0	0	0
3	1	28	22.2	Marseille-4/20A.EU2	0	0	0	0	0
3	0	29	20.8	Marseille-4/20A.EU2	1	0	0	0	0
3	0	29	21.9	Marseille-4/20A.EU2	1	0	0	0	0
3	1	29	26	Marseille-4/20A.EU2	0	0	0	0	0
3	0	29	22.2	Marseille-4/20A.EU2	0	0	0	0	0
3	1	29	26.8	Marseille-4/20A.EU2	1	0	0	0	0
3	0	29	19.8	Marseille-4/20A.EU2	0	0	0	0	0
3	1	29	21	Marseille-4/20A.EU2	0	0	0	0	0
3	0	29	23	Marseille-2/20E	1	0	0	0	0
3	1	29	27.9	Marseille-2/20E	1	0	0	0	0
3	1	29	21.4	Marseille-4/20A.EU2	0	0	0	0	0
3	0	29	29.6	Marseille-4/20A.EU2	1	0	0	0	0
3	0	29	22.8	Marseille-4/20A.EU2	1	0	0	0	0
3	0	29	26.2	Marseille-4/20A.EU2	1	0	0	0	0
3	1	29	20.2	Marseille-4/20A.EU2	1	0	0	0	0
3	0	30	16.6	Marseille-4/20A.EU2	1	0	0	0	0
3	0	30	18.8	Marseille-4/20A.EU2	1	0	0	0	0
3	0	30	20.2	Marseille-4/20A.EU2	0	0	0	0	0
3	0	30	19.4	Marseille-4/20A.EU2	1	0	1	0	0
3	0	31	16.1	Marseille-4/20A.EU2	0	0	0	0	0
3	1	31	25.8	Marseille-4/20A.EU2	1	0	0	0	0
3	1	31		Marseille-4/20A.EU2	1	0	0	0	0
3	0	31	19.2	Marseille-4/20A.EU2	1	0	0	0	0
3	1	31	18.7	Marseille-4/20A.EU2	1	0	1	0	0
3	0	31	24.7	Marseille-4/20A.EU2	1	0	0	0	0
3	0	32	20.6	Marseille-4/20A.EU2	1	0	0	0	0
3	0	32	20	Marseille-4/20A.EU2	1	0	0	0	0
3	1	32	19.2	Marseille-4/20A.EU2	1	0	0	0	0
3	1	32	24.3	Marseille-4/20A.EU2	0	0	0	0	0
3	0	32	19	Marseille-4/20A.EU2	1	0	0	0	0
3	0	32	24.6	Alpha/20I	1	0	0	0	0
3	1	32	21.3	Marseille-4/20A.EU2	1	0	0	0	0
3	1	32	19.7	Marseille-4/20A.EU2	1	0	0	0	0
3	0	32	19.6	Marseille-4/20A.EU2	1	0	0	0	0
3	0	33	20.5	Marseille-4/20A.EU2	1	0	0	0	0
3	0	33	19.4	Marseille-4/20A.EU2	0	0	0	0	0
3	1	33	25.2	Marseille-4/20A.EU2	1	0	0	0	0
3	1	33	18.9	Marseille-4/20A.EU2	0	0	0	0	0
3	0	33	26.1	Marseille-4/20A.EU2	1	0	0	0	0
3	0	33	19.1	Marseille-4/20A.EU2	1	0	0	0	0
3	1	33	18.8	Marseille-4/20A.EU2	1	0	0	0	0
3	0	34	30.4	Marseille-4/20A.EU2	0	0	0	0	0
3	1	34	14.2	Marseille-4/20A.EU2	1	0	0	0	0
3	0	34	25.8	Marseille-4/20A.EU2	1	0	0	0	0
3	1	34	25	Marseille-4/20A.EU2	1	0	0	0	0
3	0	34	29.4	Marseille-4/20A.EU2	1	0	0	0	0
3	1	34	27.1	Marseille-4/20A.EU2	1	0	0	0	0
3	0	34	22.9	Marseille-4/20A.EU2	1	0	0	0	0
3	0	34	20.3	Marseille-4/20A.EU2	1	0	0	0	0
3	0	34	26.8	Marseille-4/20A.EU2	1	0	0	0	0
3	1	34	21	Marseille-4/20A.EU2	1	0	0	0	0
3	1	35	20	Marseille-4/20A.EU2	1	0	0	0	0
3	0	35	23.3	Marseille-4/20A.EU2	1	0	0	0	0
3	1	35	23.9	Marseille-4/20A.EU2	1	0	0	0	0
3	0	35	21.1	Marseille-4/20A.EU2	1	0	0	0	0
3	1	35	24	Marseille-4/20A.EU2	1	0	0	0	0
3	0	35	21.3	Marseille-4/20A.EU2	0	0	0	0	0
3	1	35	18.2	Marseille-4/20A.EU2	1	0	0	0	0
3	1	35	16	Marseille-4/20A.EU2	1	0	0	0	0
3	0	35	24	Marseille-4/20A.EU2	1	0	0	0	0
3	1	35	16.5	Marseille-4/20A.EU2	1	0	0	0	0
3	0	35	22.4	Alpha/20I	0	0	0	0	0
3	1	35	19.6	Marseille-4/20A.EU2	1	0	0	0	0
3	0	36	19.3	Marseille-4/20A.EU2	1	0	0	0	0
3	1	36	22.8	Marseille-4/20A.EU2	0	0	0	0	0
3	1	36	18.5	Marseille-4/20A.EU2	1	0	0	0	0
3	1	36	21.8	Marseille-4/20A.EU2	1	0	0	0	0
3	1	36	30.8	Marseille-4/20A.EU2	0	0	0	0	0
3	1	36	23.5	Marseille-4/20A.EU2	1	0	0	0	0
3	1	36	17.5	Marseille-4/20A.EU2	1	0	0	0	0
3	0	36	28.4	Marseille-4/20A.EU2	1	0	0	0	0
3	0	36	20.7	Marseille-4/20A.EU2	1	0	0	0	0
3	0	36	20.9	Marseille-4/20A.EU2	0	0	0	0	0
3	0	36	19.2	Marseille-4/20A.EU2	1	0	0	0	0
3	0	37	16	Marseille-4/20A.EU2	1	0	0	0	0
3	0	37	15.7	Marseille-4/20A.EU2	1	0	0	0	0
3	1	37	25.1	Marseille-4/20A.EU2	1	0	0	0	0
3	0	37	17	Marseille-4/20A.EU2	1	0	0	0	0
3	1	37	20.4	Marseille-4/20A.EU2	1	0	0	0	0
3	0	37	33.2	Marseille-4/20A.EU2	1	0	0	0	0
3	0	38	30.4	Marseille-4/20A.EU2	1	0	0	0	0
3	1	38	14	Marseille-4/20A.EU2	1	0	0	0	0
3	1	38	21.2	Marseille-4/20A.EU2	1	0	0	0	0
3	1	38	23.5	Marseille-4/20A.EU2	1	0	0	0	0
3	0	38	19.5	Marseille-4/20A.EU2	1	0	0	0	0
3	0	38	22	Marseille-4/20A.EU2	1	0	0	0	0
3	1	38	28.9	Marseille-4/20A.EU2	1	0	1	0	0
3	0	39	18.7	Alpha/20I	1	0	0	0	0
3	1	39	20	Marseille-4/20A.EU2	1	0	0	0	0
3	0	39	25.6	Marseille-4/20A.EU2	1	0	0	0	0
3	0	39	30.8	Marseille-2/20E	1	0	0	0	0
3	0	39	16.5	Marseille-4/20A.EU2	1	0	0	0	0
3	0	39	13	Marseille-4/20A.EU2	1	0	0	0	0
3	0	39	29.1	Marseille-4/20A.EU2	0	0	0	0	0
3	1	39	21	Marseille-4/20A.EU2	1	0	0	0	0
3	1	39	19	Alpha/20I	1	0	1	0	0
3	1	39	33.4	Marseille-4/20A.EU2	0	0	0	0	0
3	0	39	21.1	Marseille-4/20A.EU2	1	0	0	0	0
3	0	39	11	Marseille-4/20A.EU2	1	0	0	0	0
3	0	39	11	Marseille-4/20A.EU2	1	0	0	0	1	Pfizer-BioNTech	1	2			0
3	1	40	31	Marseille-4/20A.EU2	1	0	0	0	0
3	0	40	24.8	Marseille-4/20A.EU2	1	0	0	0	0
3	1	40	26.4	Marseille-4/20A.EU2	1	0	0	0	0
3	0	40	14.6	Marseille-4/20A.EU2	1	0	0	0	0
3	1	40	30.4	Marseille-4/20A.EU2	1	0	0	0	0
3	0	40	20.2	Marseille-4/20A.EU2	1	0	0	0	0
3	1	40	29.4	Marseille-4/20A.EU2	0	0	0	0	0
3	1	40	17.5	Marseille-4/20A.EU2	1	0	0	0	0
3	0	40	19	Marseille-4/20A.EU2	1	0	0	0	0
3	0	40	31.7	Marseille-4/20A.EU2	1	0	0	0	0
3	1	40	22.6	Marseille-4/20A.EU2	1	0	0	0	0
3	0	40	25.6	Marseille-4/20A.EU2	1	0	0	0	0
3	0	41	18.9	Marseille-501/19B	1	0	0	0	0
3	1	41	20.2	Marseille-4/20A.EU2	0	0	0	0	0
3	1	41	17.5	Marseille-4/20A.EU2	1	0	0	0	0
3	1	41	23	Marseille-4/20A.EU2	1	0	0	0	0
3	1	41	23.6	Alpha/20I	1	0	0	0	0
3	0	41	31.8	Marseille-4/20A.EU2	1	0	0	0	0
3	0	41	26.9	Marseille-4/20A.EU2	0	0	0	0	0
3	1	41	19	Marseille-4/20A.EU2	1	0	0	0	0
3	1	41	27.4	Marseille-4/20A.EU2	0	0	0	0	0
3	1	41	20.9	Marseille-4/20A.EU2	1	0	0	0	0
3	0	41	30.7	Marseille-4/20A.EU2	0	0	0	0	0
3	1	42	17.9	Marseille-2/20E	1	0	0	0	0
3	0	42		Marseille-4/20A.EU2	1	0	1	1	0
3	1	42	22.6	Marseille-4/20A.EU2	1	0	0	0	0
3	1	42	15	Marseille-4/20A.EU2	1	0	0	0	0
3	0	42	18.1	Marseille-4/20A.EU2	1	0	0	0	0
3	0	42	26.3	Marseille-4/20A.EU2	1	0	0	0	0
3	0	42	14	Marseille-4/20A.EU2	1	0	0	0	0
3	1	42	18.5	Marseille-4/20A.EU2	1	0	0	0	0
3	1	42	27.8	Marseille-4/20A.EU2	1	0	0	0	0
3	1	42	24.1	Marseille-4/20A.EU2	1	0	0	0	0
3	1	42	21.6	Marseille-4/20A.EU2	1	0	0	0	0
3	0	42	18	Marseille-2/20E	1	0	0	0	0
3	0	42	18.3	Marseille-4/20A.EU2	1	0	0	0	0
3	1	42	29.4	Marseille-4/20A.EU2	1	0	0	0	0
3	1	42	16	Marseille-4/20A.EU2	1	0	0	0	0
3	0	42	20.5	Marseille-4/20A.EU2	1	0	0	0	0
3	0	42	16	Marseille-2/20E	1	0	0	0	0
3	0	43	18	Marseille-4/20A.EU2	1	0	0	0	0
3	0	43	12	Marseille-2/20E	1	0	0	0	0
3	0	43	29.2	Marseille-4/20A.EU2	0	0	0	0	0
3	1	43	25.1	Marseille-4/20A.EU2	0	0	0	0	0
3	0	43	29.4	Marseille-4/20A.EU2	1	0	0	0	0
3	1	43	20.8	Marseille-4/20A.EU2	1	0	0	0	0
3	0	43	26	Marseille-4/20A.EU2	1	0	0	0	0
3	1	43	14	Marseille-4/20A.EU2	1	0	0	0	0
3	1	43	22.7	Marseille-4/20A.EU2	0	0	0	0	0
3	0	43	27.8	Marseille-4/20A.EU2	1	0	0	0	0
3	0	43	17.4	Marseille-4/20A.EU2	1	0	0	0	0
3	0	43	23.3	Marseille-4/20A.EU2	0	0	0	0	0
3	1	43	26.3	Marseille-4/20A.EU2	1	0	0	0	0
3	1	43	18.1	Marseille-4/20A.EU2	1	0	0	0	0
3	1	43	26.2	Marseille-4/20A.EU2	0	0	0	0	0
3	1	43	19.2	Marseille-4/20A.EU2	0	0	0	0	0
3	1	44	26	Marseille-4/20A.EU2	1	0	1	0	0
3	0	44	21.6	Marseille-4/20A.EU2	0	0	0	0	0
3	1	44	31.1	Marseille-4/20A.EU2	0	0	0	0	0
3	0	44	17.7	Marseille-4/20A.EU2	1	0	0	0	0
3	1	44	26.4	Marseille-4/20A.EU2	0	0	0	0	0
3	1	44	19.1	Marseille-4/20A.EU2	1	0	0	0	0
3	1	44	15.5	Alpha/20I	1	0	0	0	0
3	0	44		Marseille-4/20A.EU2	1	0	0	0	0
3	1	44	20.1	Marseille-4/20A.EU2	0	0	0	0	0
3	1	44	20.4	Marseille-4/20A.EU2	1	0	0	0	0
3	0	44	22	Marseille-4/20A.EU2	1	0	0	0	0
3	1	44	23.2	Marseille-4/20A.EU2	1	0	0	0	0
3	0	44	18,7	Marseille-4/20A.EU2	1	0	0	0	1	Pfizer-BioNTech	1	9			0
3	0	45	22.6	Marseille-4/20A.EU2	1	0	0	0	0
3	1	45	21	Marseille-4/20A.EU2	1	0	0	0	0
3	1	45	13	Marseille-4/20A.EU2	1	0	0	0	0
3	1	45	31	Marseille-4/20A.EU2	1	0	0	0	0
3	0	45	18.4	Marseille-4/20A.EU2	1	0	0	0	0
3	1	45	21.5	Marseille-4/20A.EU2	0	0	0	0	0
3	0	46	17.2	Marseille-4/20A.EU2	0	0	0	0	0
3	0	46	25.5	Marseille-4/20A.EU2	1	0	0	0	0
3	0	46	13	Marseille-4/20A.EU2	1	0	0	0	0
3	1	46	14.2	Beta/20H	1	0	0	0	0
3	0	46	17.2	Marseille-4/20A.EU2	1	0	0	0	0
3	0	46	21.6	Marseille-4/20A.EU2	1	0	0	0	0
3	0	46	16	Marseille-4/20A.EU2	1	0	0	0	0
3	1	46	27.5	Marseille-4/20A.EU2	1	0	0	0	0
3	0	46	32.3	Marseille-4/20A.EU2	1	0	0	0	0
3	0	46	19.4	Marseille-4/20A.EU2	1	0	0	0	0
3	1	46	25.3	Marseille-4/20A.EU2	1	0	0	0	0
3	0	47	25.8	Marseille-4/20A.EU2	1	0	0	0	0
3	1	47	15.9	Marseille-4/20A.EU2	0	0	0	0	0
3	1	47	18.5	Marseille-4/20A.EU2	1	0	0	0	0
3	0	47	26.9	Marseille-4/20A.EU2	0	0	0	0	0
3	0	47	23.8	Marseille-4/20A.EU2	1	0	0	0	0
3	0	47	18.3	Marseille-4/20A.EU2	1	0	0	0	0
3	0	47	24.2	Beta/20H	0	0	0	0	0
3	1	47	22.7	Marseille-4/20A.EU2	1	0	0	0	0
3	1	47	25.5	Alpha/20I	1	0	0	0	0
3	0	47	19.3	Marseille-4/20A.EU2	1	0	0	0	0
3	0	47	25.9	Marseille-4/20A.EU2	1	0	0	0	0
3	1	47	27.9	Marseille-4/20A.EU2	1	0	0	0	0
3	1	48	11	Marseille-2/20E	1	0	0	0	0
3	0	48	27.4	Marseille-4/20A.EU2	1	0	1	1	0
3	0	48	19	Marseille-4/20A.EU2	1	0	0	0	0
3	0	48	26.3	Marseille-4/20A.EU2	1	0	0	0	0
3	1	48	19	Marseille-4/20A.EU2	1	0	0	0	0
3	1	48	22.5	Marseille-4/20A.EU2	1	0	0	0	0
3	0	48	18.7	Marseille-2/20E	1	0	0	0	0
3	0	48		Marseille-4/20A.EU2	1	0	1	0	0
3	1	48	25.1	Marseille-4/20A.EU2	1	0	0	0	0
3	0	48	20.2	Marseille-4/20A.EU2	1	0	0	0	0
3	1	49	26	Marseille-4/20A.EU2	1	0	0	0	0
3	1	49	18.2	Marseille-4/20A.EU2	1	0	0	0	0
3	1	49	21	Marseille-4/20A.EU2	1	0	0	0	0
3	0	49	16.4	Beta/20H	1	0	0	0	0
3	1	49	27	Marseille-4/20A.EU2	1	0	0	0	0
3	1	49	18	Marseille-4/20A.EU2	1	0	0	0	0
3	0	49	21	Marseille-4/20A.EU2	1	0	0	0	0
3	1	49	27.4	Beta/20H	1	0	0	0	0
3	0	49	24.1	Marseille-4/20A.EU2	1	0	0	0	0
3	0	49	16.8	Marseille-4/20A.EU2	1	0	0	0	0
3	1	49	18.7	Marseille-4/20A.EU2	1	0	0	0	0
3	0	49	19.4	Marseille-4/20A.EU2	1	0	0	0	0
3	1	50	20.1	Marseille-4/20A.EU2	0	0	0	0	0
3	0	50	19.8	Marseille-4/20A.EU2	1	0	0	0	0
3	1	50	18.7	Marseille-2/20E	1	0	0	0	0
3	1	50	27.1	Marseille-4/20A.EU2	1	0	0	0	0
3	0	50	30.7	Marseille-4/20A.EU2	0	0	0	0	0
3	1	50	20.8	Marseille-4/20A.EU2	1	0	0	0	0
3	0	50	28.6	Marseille-4/20A.EU2	1	0	0	0	0
3	0	50	23.7	Marseille-4/20A.EU2	1	0	0	0	0
3	0	50	20.4	Beta/20H	1	0	0	0	0
3	1	50	12	Alpha/20I	1	0	0	0	0
3	1	50	20.3	Marseille-2/20E	1	0	0	0	0
3	0	50	19.2	Marseille-4/20A.EU2	1	0	0	0	0
3	0	50		Marseille-4/20A.EU2	1	0	0	0	0
3	0	50	17	Marseille-4/20A.EU2	1	0	0	0	0
3	1	50	27.6	Marseille-4/20A.EU2	0	0	0	0	0
3	0	50	15	ND	1	0	0	0	1	Pfizer-BioNTech	1	3			0
3	0	50	16	Marseille-4/20A.EU2	1	0	0	0	1	Pfizer-BioNTech	1	3			0
3	0	51	19.6	Marseille-4/20A.EU2	1	0	0	0	0
3	0	51	22.3	Marseille-4/20A.EU2	0	0	0	0	0
3	1	51	19	Marseille-4/20A.EU2	1	0	1	0	0
3	0	51	17	Marseille-4/20A.EU2	1	0	0	0	0
3	1	51	24.9	Marseille-4/20A.EU2	1	0	0	0	0
3	0	51	23.6	Marseille-4/20A.EU2	0	0	0	0	0
3	0	51	27	Marseille-4/20A.EU2	1	0	0	0	0
3	0	51	16.8	Marseille-4/20A.EU2	1	0	0	0	0
3	0	51	23.6	Marseille-4/20A.EU2	1	0	0	0	0
3	0	51	24	Marseille-4/20A.EU2	1	0	0	0	0
3	0	51	17.6	Marseille-4/20A.EU2	1	0	0	0	0
3	0	51	21.4	Marseille-4/20A.EU2	1	0	0	0	0
3	0	51	24.4	Marseille-4/20A.EU2	1	0	0	0	0
3	1	51	25.1	Marseille-4/20A.EU2	1	0	0	0	0
3	0	51	29	Marseille-4/20A.EU2	1	0	0	0	0
3	1	51	9	Beta/20H	1	0	0	0	1	Pfizer-BioNTech	1	8			0
3	0	52	28	Marseille-4/20A.EU2	1	0	0	0	0
3	1	52	20.9	Marseille-4/20A.EU2	1	0	0	0	0
3	1	52	17.7	Marseille-4/20A.EU2	0	0	0	0	0
3	1	52	23.7	Marseille-4/20A.EU2	1	0	0	0	0
3	0	52	23.3	Marseille-4/20A.EU2	1	0	0	0	0
3	0	52	15	Marseille-4/20A.EU2	1	0	0	0	0
3	1	52	18	Marseille-4/20A.EU2	1	0	0	0	0
3	1	52	20.3	Marseille-4/20A.EU2	1	0	0	0	0
3	1	52	22	Alpha/20I	1	0	1	0	0
3	1	52	18.5	Marseille-4/20A.EU2	0	0	0	0	0
3	1	52	16.7	Marseille-4/20A.EU2	0	0	0	0	0
3	0	52	21.2	Marseille-4/20A.EU2	1	0	0	0	0
3	1	52	28	Marseille-4/20A.EU2	1	0	0	0	0
3	1	52	21.7	Marseille-4/20A.EU2	1	0	0	0	0
3	1	53	19.2	Marseille-4/20A.EU2	0	0	0	0	0
3	0	53	19	Marseille-4/20A.EU2	1	0	0	0	0
3	1	53	16.9	Marseille-4/20A.EU2	1	0	0	0	0
3	0	53	20	Marseille-4/20A.EU2	1	0	0	0	0
3	1	53	19.1	Marseille-4/20A.EU2	0	0	0	0	0
3	1	53	18.3	Marseille-4/20A.EU2	1	0	0	0	0
3	1	53	19	Marseille-4/20A.EU2	1	0	0	0	0
3	1	53	21.5	Marseille-4/20A.EU2	0	0	0	0	0
3	1	53	17.7	Marseille-4/20A.EU2	1	0	0	0	0
3	1	53	17.5	Marseille-4/20A.EU2	0	0	0	0	0
3	0	53	12.7	Marseille-4/20A.EU2	1	0	0	0	0
3	1	53	18.7	Marseille-4/20A.EU2	1	0	0	0	0
3	0	53	17	Marseille-4/20A.EU2	0	0	0	0	0
3	1	53	25.6	Marseille-4/20A.EU2	1	0	0	0	0
3	0	53	33.9	Marseille-4/20A.EU2	1	0	0	0	0
3	1	53	24.7	Marseille-4/20A.EU2	0	0	0	0	0
3	0	53	20.9	Beta/20H	0	0	0	0	0
3	0	53	21.7	Marseille-4/20A.EU2	1	0	0	0	0
3	1	54	26.9	Marseille-2/20E	1	0	0	0	0
3	0	54	30.3	Marseille-4/20A.EU2	0	0	0	0	0
3	1	54	20.3	Alpha/20I	0	0	0	0	0
3	1	54	30.1	Marseille-4/20A.EU2	1	0	1	0	0
3	1	54	23.4	Marseille-4/20A.EU2	1	0	0	0	0
3	0	54	15	Alpha/20I	1	0	0	0	0
3	0	54	30.8	Marseille-4/20A.EU2	1	0	0	0	0
3	0	54	26.6	Marseille-4/20A.EU2	1	0	0	0	0
3	1	54	25.6	Marseille-4/20A.EU2	1	0	0	0	0
3	0	54	29	Marseille-4/20A.EU2	1	0	0	0	0
3	1	54	19.4	Marseille-4/20A.EU2	0	0	0	0	0
3	1	54	25	Marseille-4/20A.EU2	1	0	0	0	0
3	0	55	20.7	Marseille-4/20A.EU2	1	0	0	0	0
3	0	55	22.9	Marseille-4/20A.EU2	0	0	0	0	0
3	1	55	28.9	Marseille-4/20A.EU2	1	0	0	0	0
3	1	55	19.8	Marseille-4/20A.EU2	1	0	0	0	0
3	0	55	18.8	Marseille-4/20A.EU2	1	0	0	0	0
3	0	55	17	Marseille-4/20A.EU2	1	0	0	0	0
3	1	55	13.3	Marseille-4/20A.EU2	1	0	0	0	0
3	0	55	21	Marseille-4/20A.EU2	1	0	0	0	0
3	0	55		Marseille-4/20A.EU2	1	0	0	0	0
3	0	55	21	Marseille-4/20A.EU2	1	0	0	0	0
3	0	55	17.1	Marseille-4/20A.EU2	1	0	0	0	0
3	0	55	14	Marseille-4/20A.EU2	1	0	0	0	0
3	1	56	30.5	Marseille-4/20A.EU2	0	0	0	0	0
3	1	56	25	Marseille-4/20A.EU2	1	0	0	0	0
3	0	56	20.3	Marseille-4/20A.EU2	1	0	0	0	0
3	0	56	18.7	Marseille-4/20A.EU2	1	0	0	0	0
3	1	56	25.1	Marseille-4/20A.EU2	0	0	0	0	0
3	1	56	14.9	Marseille-4/20A.EU2	0	0	0	0	0
3	1	56	28	Marseille-4/20A.EU2	1	0	0	0	0
3	0	56	28.4	Marseille-4/20A.EU2	1	0	0	0	0
3	1	56	21.7	Marseille-501/19B	1	0	0	0	0
3	0	56	16.9	Marseille-4/20A.EU2	1	0	0	0	0
3	0	56	23.4	Marseille-4/20A.EU2	1	0	0	0	0
3	0	56	26.8	Marseille-4/20A.EU2	0	0	0	0	0
3	0	56	22.2	Beta/20H	1	0	0	0	0
3	0	56	22	Marseille-4/20A.EU2	1	0	1	0	0
3	0	57	16	Marseille-2/20E	1	0	0	0	0
3	1	57	17.9	Marseille-4/20A.EU2	1	0	0	0	0
3	0	57	28.6	Alpha/20I	1	0	0	0	0
3	0	57	32.5	Marseille-4/20A.EU2	1	0	0	0	0
3	0	57	18.3	Marseille-4/20A.EU2	1	0	0	0	0
3	1	57	34	Marseille-4/20A.EU2	1	0	0	0	0
3	0	57	26.5	Marseille-4/20A.EU2	1	0	0	0	0
3	1	57	18.1	Marseille-4/20A.EU2	0	0	0	0	0
3	0	57	18.7	Marseille-4/20A.EU2	1	0	0	0	0
3	0	57	25	Marseille-4/20A.EU2	1	0	0	0	0
3	0	57	28.3	Marseille-4/20A.EU2	1	0	0	0	0
3	0	57	27.6	Marseille-4/20A.EU2	1	0	0	0	0
3	0	57	31.4	Marseille-4/20A.EU2	1	0	0	0	0
3	0	58	18	Marseille-4/20A.EU2	1	0	0	0	0
3	1	58	17.8	Marseille-4/20A.EU2	0	0	0	0	0
3	0	58	27.2	Marseille-4/20A.EU2	1	0	0	0	0
3	0	58	19.7	Alpha/20I	1	0	0	0	0
3	0	58	18.1	Marseille-4/20A.EU2	0	0	0	0	0
3	1	58	25.7	Marseille-4/20A.EU2	0	0	0	0	0
3	1	58	19.7	Marseille-4/20A.EU2	1	0	0	0	0
3	0	58	19.5	Marseille-4/20A.EU2	1	0	0	0	0
3	0	58	23	Marseille-4/20A.EU2	1	0	0	0	0
3	1	58	17.9	Marseille-4/20A.EU2	0	0	0	0	0
3	1	58	24.2	Marseille-4/20A.EU2	1	0	0	0	0
3	1	58	18	Marseille-4/20A.EU2	1	0	0	0	0
3	0	58	23.7	Marseille-4/20A.EU2	0	0	0	0	0
3	0	59	28	Marseille-4/20A.EU2	1	0	0	0	0
3	1	59	26.7	Marseille-4/20A.EU2	1	0	0	0	0
3	0	59	20	Marseille-4/20A.EU2	1	0	0	0	0
3	0	59	15.5	Marseille-4/20A.EU2	1	0	0	0	0
3	0	59	30.2	Marseille-4/20A.EU2	1	0	0	0	0
3	1	59	12	Marseille-4/20A.EU2	1	0	0	0	0
3	0	59	19.2	Marseille-4/20A.EU2	1	0	0	0	0
3	0	59	17	Alpha/20I	1	0	0	0	0
3	0	59	27.5	Marseille-4/20A.EU2	0	0	0	0	0
3	0	59	22.3	Marseille-4/20A.EU2	0	0	0	0	0
3	0	59	12	Marseille-4/20A.EU2	1	0	0	0	0
3	0	60	20.5	Marseille-4/20A.EU2	1	0	0	0	0
3	0	60	17.8	Marseille-4/20A.EU2	1	0	0	0	0
3	0	60	16.4	Marseille-4/20A.EU2	0	0	0	0	0
3	0	60	22.5	Marseille-4/20A.EU2	0	0	0	0	0
3	0	60	18	Alpha/20I	1	0	0	0	0
3	1	60	20.5	Marseille-4/20A.EU2	0	0	0	0	0
3	1	60	23	Marseille-4/20A.EU2	0	0	0	0	0
3	0	60	33.5	Marseille-2/20E	1	0	0	0	0
3	0	60	20.8	Marseille-4/20A.EU2	1	1	0	0	0
3	1	60	26.4	Marseille-4/20A.EU2	1	0	0	0	0
3	0	60	27,2	Marseille-4/20A.EU2	1	0	0	0	1	Pfizer-BioNTech	1	13			0
3	0	61	18	Alpha/20I	1	0	0	0	0
3	0	61	22.3	Marseille-4/20A.EU2	1	0	0	0	0
3	1	61	16	Marseille-4/20A.EU2	1	1	1	0	0
3	0	61	19.5	Marseille-4/20A.EU2	0	0	0	0	0
3	0	61	19	Marseille-4/20A.EU2	1	0	0	0	0
3	0	61	18.6	Marseille-4/20A.EU2	1	0	0	0	0
3	1	61	24	Marseille-4/20A.EU2	1	0	0	0	0
3	1	61	15.4	Marseille-4/20A.EU2	1	0	0	0	0
3	1	61	26.4	Marseille-4/20A.EU2	1	0	0	0	0
3	0	61	26.4	Marseille-4/20A.EU2	1	0	0	0	0
3	0	61	17.9	Marseille-4/20A.EU2	1	0	0	0	0
3	1	62	23.9	Marseille-2/20E	1	0	0	0	0
3	1	62	19.1	Marseille-4/20A.EU2	1	0	0	0	0
3	1	62	30	Marseille-2/20E	1	1	0	1	0
3	0	62	17	Marseille-4/20A.EU2	1	0	0	0	0
3	0	62	25.9	Marseille-4/20A.EU2	1	0	0	0	0
3	1	62	19	Marseille-4/20A.EU2	1	0	0	0	0
3	1	62	23.9	Alpha/20I	1	0	0	0	0
3	0	62	20	Beta/20H	1	0	0	0	0
3	1	62	28.4	Marseille-4/20A.EU2	0	0	0	0	0
3	1	62	17.3	Marseille-4/20A.EU2	1	0	0	0	0
3	0	62	19	Marseille-4/20A.EU2	1	0	0	0	0
3	1	63	25.3	Marseille-4/20A.EU2	1	0	0	0	0
3	1	63	22.4	Marseille-4/20A.EU2	0	0	0	0	0
3	1	63	16.4	Marseille-2/20E	1	0	0	0	0
3	0	63	22.6	Marseille-4/20A.EU2	1	0	1	0	0
3	1	63	31	Marseille-4/20A.EU2	1	1	1	0	0
3	1	63	18.3	Marseille-2/20E	1	0	1	1	0
3	1	63	24.7	Marseille-4/20A.EU2	0	0	0	0	0
3	1	63	15.3	Marseille-4/20A.EU2	1	0	0	0	0
3	0	63	22.4	Marseille-4/20A.EU2	1	0	0	0	0
3	1	63	20.9	Marseille-4/20A.EU2	1	0	0	0	0
3	1	63	18.2	Marseille-4/20A.EU2	1	1	1	1	0
3	1	63	16	Marseille-4/20A.EU2	1	0	0	0	1	Pfizer-BioNTech	1	7			0
3	1	64	15.5	Marseille-4/20A.EU2	1	0	0	0	0
3	1	64	20	Marseille-4/20A.EU2	1	0	0	1	0
3	0	64	19.3	Marseille-4/20A.EU2	1	0	0	0	0
3	0	64	20	Marseille-4/20A.EU2	1	0	0	0	0
3	0	64	21	Marseille-4/20A.EU2	1	0	0	0	0
3	1	64	28	Marseille-4/20A.EU2	1	0	0	0	0
3	1	65	20.7	Marseille-4/20A.EU2	1	0	0	0	0
3	0	65	12.2	Marseille-4/20A.EU2	0	0	0	0	0
3	1	65	13	Marseille-4/20A.EU2	1	0	0	0	0
3	0	65	24	Marseille-4/20A.EU2	1	0	1	0	0
3	1	65		Marseille-4/20A.EU2	1	0	1	0	0
3	0	66	17	Marseille-2/20E	1	0	0	0	0
3	1	66		Marseille-2/20E	1	1	0	0	0
3	0	66	21.2	Marseille-4/20A.EU2	1	0	0	0	0
3	1	66	15.5	Marseille-4/20A.EU2	1	1	1	0	0
3	0	66	19.2	Marseille-4/20A.EU2	0	0	0	0	0
3	0	66	14.9	Marseille-4/20A.EU2	1	0	0	0	0
3	0	67	23.7	Alpha/20I	1	0	0	0	0
3	1	67	27	Marseille-2/20E	1	1	1	0	0
3	1	67	27.3	Marseille-4/20A.EU2	1	0	0	1	0
3	0	68	22	Alpha/20I	1	0	0	0	0
3	1	68	25.4	Marseille-4/20A.EU2	1	0	0	0	0
3	1	68	17	Marseille-4/20A.EU2	1	0	1	0	0
3	1	68	24	Marseille-4/20A.EU2	1	0	0	0	0
3	1	68	31.6	Marseille-2/20E	0	0	0	0	0
3	0	68	16.4	Marseille-4/20A.EU2	1	0	0	0	0
3	1	68	25	Marseille-4/20A.EU2	1	0	0	0	0
3	0	68	24.6	Marseille-4/20A.EU2	1	0	0	0	0
3	0	69	19.2	Marseille-4/20A.EU2	1	0	1	0	0
3	1	69	13.8	Marseille-2/20E	1	0	1	1	0
3	0	69	27	Marseille-4/20A.EU2	1	1	1	1	0
3	1	69	15	Alpha/20I	1	0	0	0	0
3	0	69	18.9	Marseille-2/20E	1	0	0	0	0
3	1	69	25.2	Marseille-4/20A.EU2	1	0	1	0	0
3	0	69	28	Marseille-4/20A.EU2	1	0	1	0	0
3	0	70	17	Marseille-4/20A.EU2	1	0	0	0	0
3	0	70	32.3	Marseille-4/20A.EU2	0	0	0	0	0
3	1	70	32.2	Marseille-4/20A.EU2	0	0	0	0	0
3	1	70	18.3	Marseille-2/20E	1	0	0	0	0
3	1	70		Marseille-4/20A.EU2	1	0	0	0	0
3	0	70	22.3	Marseille-4/20A.EU2	1	0	0	0	0
3	0	70	21.5	Marseille-4/20A.EU2	1	0	0	0	0
3	1	70	18.7	Marseille-4/20A.EU2	0	0	0	0	0
3	0	70	17.1	Marseille-4/20A.EU2	1	0	0	0	0
3	0	71	23.8	Marseille-2/20E	1	1	1	0	0
3	1	71	23	Alpha/20I	1	0	0	0	0
3	1	71	26.8	Marseille-4/20A.EU2	1	0	0	1	0
3	0	71	17.4	Marseille-4/20A.EU2	1	0	0	0	0
3	0	71	16.8	Marseille-4/20A.EU2	0	0	0	0	0
3	0	71	19	Marseille-4/20A.EU2	1	0	0	0	0
3	0	71	24.4	Marseille-4/20A.EU2	1	0	0	0	0
3	0	72	18	Marseille-4/20A.EU2	0	0	0	0	0
3	0	72	25	Alpha/20I	1	0	0	0	0
3	1	72	19	Marseille-4/20A.EU2	1	0	1	0	0
3	0	72	17.7	Marseille-4/20A.EU2	0	0	0	0	0
3	1	72	15.8	Marseille-4/20A.EU2	1	0	0	0	0
3	1	72		Marseille-4/20A.EU2	1	0	1	1	0
3	0	72	22	Marseille-4/20A.EU2	1	0	1	0	0
3	1	72	22.1	Marseille-4/20A.EU2	0	0	0	0	0
3	1	73	13.8	Marseille-4/20A.EU2	1	0	0	0	0
3	1	73	22.4	Marseille-4/20A.EU2	1	0	0	0	0
3	0	73	21.8	Marseille-4/20A.EU2	1	0	0	0	0
3	1	73		Marseille-4/20A.EU2	1	0	0	0	0
3	1	73		Marseille-4/20A.EU2	1	0	0	0	0
3	1	73	19	Marseille-4/20A.EU2	1	0	0	0	0
3	1	74	16.7	Marseille-4/20A.EU2	0	0	0	0	0
3	0	74	19.6	Marseille-4/20A.EU2	1	0	0	0	0
3	1	74	19.4	Marseille-4/20A.EU2	1	0	0	0	0
3	0	75	17.2	Marseille-4/20A.EU2	1	0	1	0	0
3	1	75	25.8	Marseille-4/20A.EU2	1	0	1	1	0
3	1	76	25	Marseille-4/20A.EU2	1	0	0	0	0
3	0	77	22	Marseille-4/20A.EU2	1	0	0	0	0
3	1	77	23.5	Marseille-4/20A.EU2	1	1	1	0	0
3	0	77	18	Marseille-4/20A.EU2	1	0	1	0	0
3	0	77		Marseille-4/20A.EU2	1	0	0	0	0
3	1	77	18.8	Marseille-4/20A.EU2	0	0	0	0	0
3	1	77	26	Marseille-4/20A.EU2	1	0	1	1	0
3	0	78	22.5	Marseille-4/20A.EU2	1	0	0	0	0
3	0	78		Marseille-4/20A.EU2	1	0	1	1	0
3	1	78	22.9	Marseille-4/20A.EU2	1	0	0	0	0
3	0	78	24.2	Marseille-4/20A.EU2	1	0	1	0	0
3	1	78	26	Marseille-4/20A.EU2	1	0	1	0	0
3	1	79	26.1	Marseille-4/20A.EU2	1	0	0	0	0
3	0	79	21.2	Marseille-4/20A.EU2	0	0	0	0	0
3	0	79	29.4	Marseille-4/20A.EU2	1	0	0	0	0
3	1	79	21.3	Marseille-4/20A.EU2	1	0	1	0	0
3	0	80	26	Marseille-4/20A.EU2	1	0	1	0	0
3	0	80		Marseille-4/20A.EU2	1	0	1	1	0
3	0	80	18	Marseille-4/20A.EU2	1	0	0	0	0
3	1	80	23	Marseille-4/20A.EU2	1	0	1	0	0
3	1	80	18	ND	1	0	1	0	1	Pfizer-BioNTech	1	6			0
3	1	81	20.7	Marseille-4/20A.EU2	1	0	0	0	0
3	1	81	19.6	Marseille-4/20A.EU2	0	0	0	0	0
3	1	81	15.9	Marseille-4/20A.EU2	1	0	0	0	0
3	1	82	14.6	Marseille-4/20A.EU2	1	0	0	0	0
3	1	82	22	Marseille-4/20A.EU2	1	0	0	0	0
3	0	82		Marseille-4/20A.EU2	1	0	0	0	0
3	1	83	26	Marseille-4/20A.EU2	1	0	1	0	0
3	1	83		Marseille-4/20A.EU2	1	0	1	1	0
3	1	83		Marseille-4/20A.EU2	1	0	1	0	0
3	1	83	19.8	Marseille-4/20A.EU2	0	0	0	0	0
3	0	83	15	Marseille-4/20A.EU2	1	1	1	1	0
3	0	86		Marseille-4/20A.EU2	1	0	1	0	0
3	1	87	21.2	Marseille-4/20A.EU2	1	0	1	1	0
3	0	87	16.5	Marseille-4/20A.EU2	1	0	0	0	0
3	0	87	19	Marseille-2/20E	1	0	0	1	0
3	1	88		Marseille-4/20A.EU2	1	0	1	1	0
3	0	89	17.3	Marseille-4/20A.EU2	1	0	0	0	0
3	0	89	14.9	Marseille-4/20A.EU2	1	0	0	0	0
3	1	90	16	Marseille-4/20A.EU2	1	0	1	1	0
3	0	90	16.2	Marseille-4/20A.EU2	1	0	0	0	0
3	1	90		Marseille-4/20A.EU2	1	0	1	0	0
3	0	90	16	Marseille-4/20A.EU2	1	0	0	0	0
3	0	93	21	Marseille-4/20A.EU2	1	0	1	0	0
3	0	93	21	Marseille-4/20A.EU2	1	0	0	0	0
3	0	93	20	Marseille-4/20A.EU2	1	0	0	0	0
3	0	93	17	Marseille-4/20A.EU2	1	0	1	0	0
3	0	93	14	Marseille-501/19B	1	0	1	1	0
3	1	94	20.5	Marseille-4/20A.EU2	1	0	1	1	0
3	0	98	16	Marseille-4/20A.EU2	1	0	0	0	0
4	0	7	17.6	Marseille-4/20A.EU2	1	0	0	0	0
4	0	7	25.6	Marseille-4/20A.EU2	0	0	0	0	0
4	1	7	25.3	Marseille-4/20A.EU2	1	0	0	0	0
4	1	8	18.9	Marseille-4/20A.EU2	0	0	0	0	0
4	0	8	21.3	Marseille-4/20A.EU2	1	0	0	0	0
4	0	9	25.4	Marseille-4/20A.EU2	1	0	0	0	0
4	1	9	31	Alpha/20I	1	0	0	0	0
4	0	9	11.7	Marseille-4/20A.EU2	1	0	0	0	0
4	0	10	27.9	Marseille-4/20A.EU2	0	0	0	0	0
4	0	11	21.4	Marseille-4/20A.EU2	1	0	0	0	0
4	0	12	29	Marseille-4/20A.EU2	1	0	0	0	0
4	1	12	16.9	Marseille-4/20A.EU2	0	0	0	0	0
4	0	12	23.9	Marseille-4/20A.EU2	0	0	0	0	0
4	0	12	30.6	Marseille-4/20A.EU2	1	0	0	0	0
4	1	13	23.5	Marseille-4/20A.EU2	1	0	0	0	0
4	1	13	24	Marseille-4/20A.EU2	1	0	0	0	0
4	0	14	22.6	Marseille-4/20A.EU2	1	0	0	0	0
4	0	14	17.8	Marseille-4/20A.EU2	1	0	0	0	0
4	1	14	27.8	Marseille-4/20A.EU2	1	0	0	0	0
4	0	14	20.1	Alpha/20I	1	0	0	0	0
4	0	15	27.4	Marseille-4/20A.EU2	1	0	0	0	0
4	1	15	24.5	Marseille-4/20A.EU2	1	0	0	0	0
4	0	15	22.2	Marseille-4/20A.EU2	1	0	0	0	0
4	1	15	21.8	Marseille-4/20A.EU2	0	0	0	0	0
4	1	16	20.5	Marseille-4/20A.EU2	0	0	0	0	0
4	0	17	21.1	Marseille-4/20A.EU2	1	0	0	0	0
4	1	17	21.5	Marseille-4/20A.EU2	0	0	0	0	0
4	1	17	25.4	Marseille-2/20E	0	0	0	0	0
4	1	17	17	Marseille-4/20A.EU2	0	0	0	0	0
4	1	18	19.4	Marseille-4/20A.EU2	1	0	0	0	0
4	0	18	17.8	Marseille-4/20A.EU2	1	0	0	0	0
4	0	18	26.6	Marseille-4/20A.EU2	1	0	0	0	0
4	1	18	19.7	Marseille-4/20A.EU2	0	0	0	0	0
4	1	18		Marseille-4/20A.EU2	1	0	0	0	0
4	1	19	17.2	Marseille-4/20A.EU2	1	0	0	0	0
4	0	19	20.5	Marseille-4/20A.EU2	1	0	0	0	0
4	1	19	17.7	Marseille-4/20A.EU2	0	0	0	0	0
4	0	19	22.6	Marseille-4/20A.EU2	1	0	0	0	0
4	1	20		Alpha/20I	1	0	0	0	0
4	1	20	29	Marseille-4/20A.EU2	1	0	0	0	0
4	1	20	25.2	Marseille-4/20A.EU2	0	0	0	0	0
4	0	20	19.2	Marseille-4/20A.EU2	1	0	0	0	0
4	1	20	19.9	Marseille-4/20A.EU2	1	0	0	0	0
4	0	20	23.4	Marseille-4/20A.EU2	0	0	0	0	0
4	0	20	25.5	Marseille-4/20A.EU2	1	0	0	0	0
4	1	20	18.4	Alpha/20I	0	0	0	0	0
4	0	21	20.6	Marseille-4/20A.EU2	1	0	0	0	0
4	0	21	19	Alpha/20I	1	0	0	0	0
4	0	21	20	Alpha/20I	1	0	0	0	0
4	1	21	29.3	Marseille-4/20A.EU2	0	0	0	0	0
4	0	21	32	Marseille-4/20A.EU2	0	0	0	0	0
4	1	21	23.1	Marseille-4/20A.EU2	1	0	0	0	0
4	1	21	29.7	Alpha/20I	1	0	0	0	0
4	0	22	19.7	Marseille-4/20A.EU2	1	0	0	0	0
4	0	22	24.9	Marseille-4/20A.EU2	1	0	0	0	0
4	0	22	27.7	Marseille-4/20A.EU2	1	0	0	0	0
4	0	22	25.3	Marseille-4/20A.EU2	0	0	0	0	0
4	0	23	25.9	Marseille-4/20A.EU2	1	0	0	0	0
4	0	23	19.3	Marseille-4/20A.EU2	1	0	0	0	0
4	0	23	24.8	Marseille-4/20A.EU2	0	0	0	0	0
4	0	23		Marseille-4/20A.EU2	1	0	0	0	0
4	0	23	25.3	Marseille-4/20A.EU2	0	0	0	0	0
4	1	23	18.5	Alpha/20I	0	0	0	0	0
4	1	24	28.5	Marseille-4/20A.EU2	0	0	0	0	0
4	0	24	19	Marseille-4/20A.EU2	1	0	0	0	0
4	1	25	17.7	Marseille-4/20A.EU2	0	0	0	0	0
4	1	25	20.9	Marseille-4/20A.EU2	0	0	0	0	0
4	1	25	22.2	Marseille-4/20A.EU2	0	0	0	0	0
4	0	25	24.1	Marseille-4/20A.EU2	1	0	0	0	0
4	0	25	14	Marseille-4/20A.EU2	1	0	0	0	0
4	0	25	28	Marseille-501/19B	0	0	0	0	0
4	1	25	21.7	Marseille-4/20A.EU2	0	0	0	0	0
4	0	25	27	Marseille-4/20A.EU2	1	0	0	0	0
4	1	25	16.5	Beta/20H	1	0	0	0	0
4	0	25	16.9	Marseille-4/20A.EU2	1	0	0	0	0
4	1	25	17.7	Alpha/20I	1	0	0	0	0
4	0	25	22.8	Marseille-4/20A.EU2	1	0	0	0	0
4	1	25	24.3	Marseille-4/20A.EU2	0	0	0	0	0
4	1	25	32	Marseille-4/20A.EU2	1	0	1	0	1	NA	1				0
4	1	26	25	Marseille-4/20A.EU2	1	0	0	0	0
4	0	26	23.8	Alpha/20I	1	0	0	0	0
4	0	26	25.5	Marseille-4/20A.EU2	1	0	0	0	0
4	0	26	31.4	Alpha/20I	1	0	0	0	0
4	0	26	29.2	Alpha/20I	0	0	0	0	0
4	1	26	13	Alpha/20I	1	0	0	0	0
4	1	26	23.7	Marseille-4/20A.EU2	0	0	0	0	0
4	0	27	29	Marseille-4/20A.EU2	1	0	0	0	0
4	0	27		Marseille-4/20A.EU2	1	0	1	0	0
4	1	27	26	Marseille-4/20A.EU2	1	0	0	0	0
4	0	27	25.8	Beta/20H	1	0	0	0	0
4	1	27	20.7	Alpha/20I	1	0	0	0	0
4	1	27	21.4	Marseille-4/20A.EU2	1	0	0	0	0
4	0	27	30.7	Alpha/20I	1	0	0	0	1	Pfizer-BioNTech	1	5			0
4	1	28	27	Marseille-4/20A.EU2	1	0	0	0	0
4	0	28	16	Marseille-4/20A.EU2	1	0	0	0	0
4	0	28	21.2	Marseille-4/20A.EU2	1	0	0	0	0
4	0	28	19.4	Alpha/20I	0	0	0	0	0
4	0	28	23.1	Marseille-4/20A.EU2	1	0	0	0	0
4	1	28	26.5	Marseille-4/20A.EU2	0	0	0	0	0
4	1	28	21.3	Marseille-4/20A.EU2	1	0	0	0	0
4	0	28	14	Marseille-4/20A.EU2	1	0	0	0	0
4	1	28	26.5	Alpha/20I	1	0	0	0	0
4	1	28	26	Marseille-4/20A.EU2	1	0	0	0	0
4	0	28	27.8	Marseille-4/20A.EU2	0	0	0	0	0
4	0	29		Marseille-4/20A.EU2	1	0	1	0	0
4	0	29	16	Beta/20H	1	0	0	0	0
4	1	29	14.4	Marseille-4/20A.EU2	1	0	0	0	0
4	0	29	20	Marseille-4/20A.EU2	1	0	0	0	0
4	0	29	25.9	Marseille-4/20A.EU2	1	0	0	0	0
4	1	29	21.4	Marseille-4/20A.EU2	1	0	1	0	0
4	1	29	18	Marseille-4/20A.EU2	1	0	0	0	0
4	1	29	19.8	Marseille-4/20A.EU2	0	0	0	0	0
4	0	29	25	Marseille-4/20A.EU2	1	0	0	0	0
4	1	30	27.6	Marseille-4/20A.EU2	1	0	0	0	0
4	0	30	16	Marseille-4/20A.EU2	1	0	0	0	0
4	1	30	20.3	Beta/20H	1	0	0	0	0
4	0	30	18.4	Marseille-4/20A.EU2	1	0	1	0	0
4	0	30	20.5	Marseille-4/20A.EU2	1	0	0	0	0
4	0	30		Marseille-4/20A.EU2	1	0	1	0	0
4	0	30	16.7	Marseille-4/20A.EU2	1	0	0	0	0
4	0	30	23.4	Marseille-4/20A.EU2	1	0	0	0	0
4	0	31	19.7	Alpha/20I	1	0	0	0	0
4	1	31	22	Marseille-4/20A.EU2	1	0	0	0	0
4	0	31	16.7	Marseille-4/20A.EU2	1	0	0	0	0
4	0	31	19	Marseille-4/20A.EU2	1	0	0	0	0
4	0	31	24	Marseille-4/20A.EU2	1	0	0	0	0
4	0	31	19.1	Marseille-4/20A.EU2	1	0	0	0	0
4	0	31	18.9	Alpha/20I	0	0	0	0	0
4	1	32	20	Alpha/20I	1	0	0	0	0
4	0	32	28.3	Marseille-4/20A.EU2	1	0	0	0	0
4	0	32	21	Marseille-4/20A.EU2	1	0	0	0	0
4	0	32	18.8	Alpha/20I	1	0	0	0	0
4	0	32	27	Marseille-4/20A.EU2	1	0	0	0	0
4	1	32	24.9	Marseille-4/20A.EU2	1	0	0	0	0
4	0	32	20	Marseille-4/20A.EU2	1	0	0	0	0
4	0	32	28.2	Marseille-4/20A.EU2	1	0	0	0	0
4	1	32	16.5	Marseille-4/20A.EU2	1	0	0	0	0
4	0	32	20.2	Beta/20H	1	0	0	0	0
4	0	32	26.5	Marseille-4/20A.EU2	0	0	0	0	0
4	0	33	27.9	Marseille-4/20A.EU2	1	0	0	0	0
4	0	33	16	Marseille-4/20A.EU2	1	0	0	0	0
4	1	33	26	Marseille-4/20A.EU2	1	0	0	0	0
4	0	33	17.4	Marseille-4/20A.EU2	1	0	0	0	0
4	0	33	24.8	Marseille-4/20A.EU2	1	0	0	0	0
4	1	33	17.6	Alpha/20I	1	0	0	0	0
4	1	33	20.8	Marseille-4/20A.EU2	1	0	0	0	0
4	0	34	19	Marseille-4/20A.EU2	1	0	0	0	0
4	0	34	22.5	Marseille-4/20A.EU2	1	0	0	0	0
4	1	34	19.9	Marseille-4/20A.EU2	1	0	0	0	0
4	0	34		Marseille-4/20A.EU2	1	0	1	0	0
4	1	34	16.9	Marseille-4/20A.EU2	1	0	0	0	0
4	1	34	20.5	Marseille-4/20A.EU2	1	0	0	0	0
4	0	34	20.5	Marseille-4/20A.EU2	1	0	0	0	0
4	0	35	17	Alpha/20I	1	0	0	0	0
4	1	35	24.7	Alpha/20I	0	0	0	0	0
4	0	35	18.4	Marseille-4/20A.EU2	1	0	0	0	0
4	0	35	17	Marseille-4/20A.EU2	1	0	0	0	0
4	0	35	25	Marseille-4/20A.EU2	1	0	0	0	0
4	1	35	18.1	Marseille-4/20A.EU2	1	0	0	0	0
4	0	35	20	Marseille-4/20A.EU2	1	0	0	0	0
4	1	35	18	Marseille-4/20A.EU2	1	0	0	0	0
4	1	35	14	Marseille-4/20A.EU2	1	0	0	0	0
4	1	35	27	Marseille-4/20A.EU2	1	0	0	0	0
4	1	36	22	Marseille-4/20A.EU2	1	1	1	0	0
4	1	36	16.9	Marseille-2/20E	1	0	0	0	0
4	1	36	24.3	Marseille-4/20A.EU2	1	0	0	0	0
4	1	36	24.6	Marseille-4/20A.EU2	0	0	0	0	0
4	1	36	23.9	Marseille-4/20A.EU2	1	0	0	0	0
4	1	36	28.8	Marseille-4/20A.EU2	0	0	0	0	0
4	1	36	18.1	Marseille-4/20A.EU2	1	0	0	0	0
4	1	36	21.4	Marseille-4/20A.EU2	1	0	0	0	0
4	0	37	24.6	Marseille-4/20A.EU2	1	0	0	0	0
4	1	37	32	Beta/20H	1	0	0	0	0
4	0	37	20.5	Marseille-4/20A.EU2	1	0	0	0	0
4	0	37	31	Marseille-4/20A.EU2	1	0	0	0	0
4	1	37	18.8	Alpha/20I	1	0	0	0	0
4	0	38	19	Marseille-4/20A.EU2	1	0	0	0	0
4	1	38	24.6	Alpha/20I	0	0	0	0	0
4	0	38	17.6	Alpha/20I	0	0	0	0	0
4	1	38	18.9	Marseille-4/20A.EU2	0	0	0	0	0
4	1	38	18.9	Alpha/20I	0	0	0	0	0
4	1	38	18.8	Marseille-4/20A.EU2	1	0	0	0	0
4	1	38	20.9	Marseille-4/20A.EU2	1	0	0	0	0
4	0	38	19.9	Alpha/20I	1	0	0	0	0
4	0	39		Marseille-4/20A.EU2	0	0	0	0	0
4	0	39	17.3	Marseille-4/20A.EU2	1	0	0	0	0
4	0	39	22	Marseille-4/20A.EU2	1	0	0	0	0
4	0	39	19	Marseille-4/20A.EU2	1	0	0	0	0
4	1	39	27	Marseille-4/20A.EU2	0	0	0	0	0
4	1	39	20	Alpha/20I	1	0	0	0	0
4	1	39	22.8	Marseille-4/20A.EU2	1	0	0	0	0
4	0	39	24.6	Marseille-4/20A.EU2	1	0	1	0	0
4	1	39	16.4	Alpha/20I	0	0	0	0	0
4	0	40	18.4	Marseille-4/20A.EU2	1	0	0	0	0
4	1	40	18	Marseille-4/20A.EU2	1	0	0	0	0
4	1	40	27.4	Marseille-4/20A.EU2	1	0	0	0	0
4	0	40		Marseille-4/20A.EU2	1	0	0	0	0
4	1	40	18	Marseille-2/20E	0	0	0	0	0
4	1	40	17	Alpha/20I	1	0	0	0	0
4	0	41	16.7	Alpha/20I	0	0	0	0	0
4	0	41		Marseille-4/20A.EU2	1	0	1	0	0
4	1	41	30.2	Marseille-4/20A.EU2	0	0	0	0	0
4	0	41	18.7	Marseille-4/20A.EU2	1	0	0	0	0
4	0	41	21.2	Marseille-4/20A.EU2	1	0	0	0	0
4	1	41	20.8	Marseille-4/20A.EU2	1	0	0	0	0
4	0	41	26.2	Marseille-4/20A.EU2	0	0	0	0	0
4	0	42	23.9	Marseille-4/20A.EU2	1	0	0	0	0
4	0	42	25	Marseille-4/20A.EU2	1	0	0	0	0
4	1	42	30.3	Marseille-4/20A.EU2	1	0	0	0	0
4	1	42	17	Alpha/20I	1	0	0	0	0
4	0	43	18	Marseille-4/20A.EU2	1	0	0	0	0
4	1	43	27	Alpha/20I	1	0	1	0	0
4	1	43	16.1	Marseille-4/20A.EU2	1	0	0	0	0
4	0	43	19.9	Marseille-4/20A.EU2	1	0	0	0	0
4	1	43	18.1	Marseille-4/20A.EU2	1	0	0	0	0
4	1	44	14.3	Marseille-8/20B	1	0	0	0	0
4	0	44	27.4	Marseille-4/20A.EU2	1	0	0	0	0
4	0	44	27	Marseille-4/20A.EU2	1	0	0	0	0
4	0	45	15	Marseille-4/20A.EU2	1	0	0	0	0
4	1	45	20.4	Marseille-4/20A.EU2	1	0	0	0	0
4	0	45	16.6	Alpha/20I	1	0	0	0	0
4	1	45	21.1	Alpha/20I	0	0	0	0	0
4	0	45	18.1	Marseille-4/20A.EU2	0	0	0	0	0
4	1	45	29	Marseille-4/20A.EU2	1	0	0	0	0
4	0	45	20.4	Marseille-4/20A.EU2	1	0	0	0	0
4	0	45	24.7	Marseille-4/20A.EU2	0	0	0	0	0
4	1	45	21.1	Marseille-4/20A.EU2	1	0	1	0	0
4	1	45	23.7	Marseille-4/20A.EU2	0	0	0	0	0
4	1	45	20.3	Marseille-4/20A.EU2	1	0	0	0	0
4	0	46	17.3	Marseille-4/20A.EU2	1	0	0	0	0
4	0	46	19.4	Marseille-4/20A.EU2	0	0	0	0	0
4	1	46	17	Marseille-4/20A.EU2	1	0	0	0	0
4	1	46	29.8	Marseille-4/20A.EU2	1	0	0	0	0
4	0	46	27.1	Beta/20H	1	0	0	0	0
4	1	46	16.6	Marseille-4/20A.EU2	1	0	0	0	0
4	1	46	31.4	Marseille-4/20A.EU2	1	0	0	0	0
4	1	46	16.7	Alpha/20I	1	0	1	0	0
4	1	46		Alpha/20I	1	0	0	0	0
4	0	46	17.3	Marseille-4/20A.EU2	1	0	0	0	0
4	0	46	27.4	Marseille-4/20A.EU2	1	0	0	0	0
4	1	46	20.5	Marseille-4/20A.EU2	1	0	0	0	0
4	0	46	18	Marseille-4/20A.EU2	1	0	0	0	0
4	0	47	28.4	Marseille-4/20A.EU2	1	0	0	0	0
4	1	47	20.6	Marseille-4/20A.EU2	1	0	0	0	0
4	1	47	19.7	Marseille-4/20A.EU2	1	0	0	0	0
4	0	47	23	Marseille-4/20A.EU2	1	0	0	0	0
4	0	47	16.8	Marseille-501/19B	0	0	0	0	0
4	0	47	18.4	Marseille-4/20A.EU2	1	0	0	0	0
4	1	47	18.4	Marseille-4/20A.EU2	0	0	0	0	0
4	1	47	31.9	Marseille-4/20A.EU2	1	0	0	0	0
4	1	47	17.1	Marseille-4/20A.EU2	0	0	0	0	0
4	0	48	23.4	Marseille-4/20A.EU2	1	0	0	0	0
4	1	48	22.3	Alpha/20I	1	0	0	0	0
4	0	48	20.2	Marseille-4/20A.EU2	1	0	0	0	0
4	0	48	25.3	Marseille-4/20A.EU2	1	0	0	0	0
4	1	48	17.1	Marseille-4/20A.EU2	0	0	0	0	0
4	1	48	22	Marseille-4/20A.EU2	1	0	0	0	0
4	0	48	25.2	Marseille-4/20A.EU2	0	0	0	0	0
4	0	48	18	Alpha/20I	1	0	0	0	0
4	1	48	18.3	Marseille-4/20A.EU2	1	0	0	0	0
4	0	48	13	Marseille-4/20A.EU2	1	0	0	0	0
4	0	48	17.2	Marseille-4/20A.EU2	1	0	0	0	0
4	1	48	29.6	Marseille-4/20A.EU2	1	0	0	0	0
4	0	48	17.2	Marseille-4/20A.EU2	1	0	0	0	0
4	1	48	22.9	Marseille-4/20A.EU2	1	0	1	0	0
4	1	48	18	Marseille-4/20A.EU2	1	0	0	0	0
4	0	49	19.2	Marseille-4/20A.EU2	1	0	0	0	0
4	1	49	22.2	Marseille-4/20A.EU2	0	0	0	0	0
4	0	49	16	Marseille-4/20A.EU2	1	0	0	0	0
4	1	49	18.4	Marseille-4/20A.EU2	1	0	0	0	0
4	0	49	22.7	Marseille-4/20A.EU2	1	0	0	0	0
4	0	49	21.4	Marseille-4/20A.EU2	0	0	0	0	0
4	0	49	22.4	Marseille-4/20A.EU2	1	0	0	0	0
4	0	49	20.5	Marseille-4/20A.EU2	1	0	0	0	0
4	1	49	26.3	Marseille-4/20A.EU2	1	0	0	0	0
4	0	49	19.3	Marseille-4/20A.EU2	1	0	0	0	0
4	0	50	28.5	Marseille-4/20A.EU2	0	0	0	0	0
4	0	50	17.5	Marseille-2/20E	0	0	0	0	0
4	0	50	21	Marseille-4/20A.EU2	1	0	0	0	0
4	0	50	22.6	Marseille-4/20A.EU2	0	0	0	0	0
4	0	50	27	Marseille-4/20A.EU2	1	0	0	0	0
4	0	50	20	Marseille-4/20A.EU2	1	0	0	0	0
4	0	50	23.4	Marseille-4/20A.EU2	1	0	0	0	0
4	1	50	22.3	Marseille-4/20A.EU2	0	0	0	0	0
4	0	50	20.1	Marseille-4/20A.EU2	1	0	0	0	0
4	1	50	19.5	Marseille-4/20A.EU2	1	0	0	0	0
4	1	50	20.2	Alpha/20I	1	0	0	0	0
4	1	50	20.2	Marseille-4/20A.EU2	1	0	1	0	0
4	0	51	25.4	Marseille-4/20A.EU2	1	0	0	0	0
4	0	51		Beta/20H	1	0	0	0	0
4	1	51	28.9	Marseille-4/20A.EU2	1	0	0	0	0
4	1	51	17.1	Marseille-4/20A.EU2	1	0	0	0	0
4	0	51	15.7	Marseille-4/20A.EU2	1	0	0	0	0
4	0	51	19.6	Alpha/20I	1	0	0	0	0
4	0	51	14.9	Alpha/20I	0	0	0	0	0
4	1	51	19.8	Marseille-4/20A.EU2	0	0	0	0	0
4	0	51	25.2	Marseille-4/20A.EU2	0	0	0	0	0
4	0	51	30.6	Marseille-4/20A.EU2	0	0	0	0	0
4	0	51	30.3	Alpha/20I	1	0	0	0	0
4	0	51	21.9	Marseille-4/20A.EU2	0	0	0	0	0
4	1	51	29.9	Marseille-4/20A.EU2	1	0	0	0	0
4	0	51	18.5	Beta/20H	0	0	0	0	0
4	0	51	18	Marseille-2/20E	1	0	0	0	1	Pfizer-BioNTech	1	7			0
4	0	52	19.1	Marseille-4/20A.EU2	1	0	0	0	0
4	1	52	19.5	Marseille-4/20A.EU2	1	0	0	0	0
4	1	52	27.2	Beta/20H	0	0	0	0	0
4	0	52	13	Marseille-4/20A.EU2	1	0	0	0	0
4	1	52	19.2	Alpha/20I	1	0	0	0	0
4	1	52	19	Marseille-4/20A.EU2	1	0	0	0	0
4	0	52	27.2	Marseille-4/20A.EU2	1	0	0	0	0
4	0	52	21.7	Marseille-4/20A.EU2	1	0	0	0	0
4	1	52	17.4	Marseille-4/20A.EU2	0	0	0	0	0
4	0	52	23.9	Marseille-4/20A.EU2	0	0	0	0	0
4	0	52	18	Marseille-2/20E	1	0	0	0	0
4	0	52	18.6	Marseille-4/20A.EU2	1	0	0	0	0
4	0	52	25.7	Marseille-4/20A.EU2	1	0	0	0	0
4	0	52	27.4	Marseille-4/20A.EU2	1	0	0	0	0
4	1	52	31.6	Marseille-4/20A.EU2	1	0	1	0	0
4	1	53		Beta/20H	1	0	0	0	0
4	0	53	22.5	Beta/20H	0	0	0	0	0
4	1	53	22.5	Marseille-4/20A.EU2	0	0	0	0	0
4	0	53	26	Marseille-4/20A.EU2	1	0	0	0	0
4	1	53	15	Marseille-4/20A.EU2	1	0	0	0	0
4	0	53	28.8	Marseille-4/20A.EU2	0	0	0	0	0
4	0	53	25	Marseille-4/20A.EU2	1	0	0	0	0
4	1	53	26	Marseille-2/20E	1	0	0	0	1	Pfizer-BioNTech	1	8			0
4	1	54	19	Marseille-4/20A.EU2	1	0	0	0	0
4	1	54	19.6	Marseille-4/20A.EU2	0	0	0	0	0
4	1	54	17	Marseille-4/20A.EU2	1	0	0	0	0
4	1	54	20.5	Alpha/20I	1	0	0	0	0
4	1	54		Alpha/20I	1	0	0	0	0
4	1	54	26.9	Marseille-4/20A.EU2	1	0	0	0	0
4	1	54	20	Marseille-4/20A.EU2	1	1	1	0	0
4	0	54	18.1	Marseille-4/20A.EU2	1	0	0	0	0
4	1	54	14.9	Marseille-4/20A.EU2	0	0	0	0	0
4	1	55	28	Marseille-4/20A.EU2	0	0	0	0	0
4	1	55	18.3	Marseille-4/20A.EU2	1	0	0	0	0
4	1	55	32	Marseille-4/20A.EU2	1	0	0	0	0
4	1	55	25.4	Marseille-4/20A.EU2	1	0	0	0	0
4	0	55	17	Marseille-4/20A.EU2	1	0	0	0	0
4	0	55	18.7	Marseille-4/20A.EU2	1	0	0	0	0
4	0	55	16.4	Marseille-4/20A.EU2	1	0	0	0	0
4	0	55	20.6	Marseille-4/20A.EU2	1	0	0	0	0
4	0	56	28.6	Marseille-4/20A.EU2	0	0	0	0	0
4	0	56	30.2	Marseille-4/20A.EU2	0	0	0	0	0
4	1	56	28.6	Marseille-4/20A.EU2	1	0	0	0	0
4	0	56	29	Alpha/20I	1	1	1	0	0
4	0	56	17.8	Marseille-4/20A.EU2	1	0	0	0	0
4	1	56	20.2	Marseille-4/20A.EU2	1	0	0	0	0
4	0	56	17.4	Marseille-4/20A.EU2	1	0	0	0	0
4	0	56	16	Marseille-4/20A.EU2	1	0	0	0	0
4	1	56	19.9	Marseille-4/20A.EU2	0	0	0	0	0
4	1	56	20.5	Marseille-4/20A.EU2	0	0	0	0	1	Pfizer-BioNTech	1	9			0
4	0	57	19.4	Marseille-4/20A.EU2	0	0	0	0	0
4	1	57	18.2	Marseille-2/20E	1	0	0	0	0
4	0	57	25	Marseille-4/20A.EU2	1	0	0	0	0
4	0	57	19.5	Marseille-4/20A.EU2	1	0	0	0	0
4	0	57	33.7	Marseille-4/20A.EU2	1	0	0	0	0
4	1	57	21.8	Marseille-4/20A.EU2	1	0	0	0	0
4	0	57	24.2	Marseille-4/20A.EU2	1	0	0	0	0
4	0	57	32	Marseille-4/20A.EU2	1	0	0	0	0
4	0	57	18.5	Alpha/20I	1	0	0	0	0
4	1	57	18.2	Marseille-4/20A.EU2	1	0	0	0	0
4	0	57	28.6	Marseille-4/20A.EU2	1	0	0	0	0
4	1	57	14	Alpha/20I	1	0	0	0	0
4	1	57	27	Marseille-4/20A.EU2	1	0	0	0	0
4	1	57	17.6	Marseille-4/20A.EU2	1	0	0	0	0
4	0	57	26.4	Marseille-4/20A.EU2	0	0	0	0	0
4	0	57	18.8	Marseille-4/20A.EU2	0	0	0	0	0
4	0	57	22	Marseille-4/20A.EU2	1	0	0	0	0
4	0	58	25.6	Marseille-4/20A.EU2	1	0	0	0	0
4	0	58	20.6	Marseille-4/20A.EU2	1	0	0	0	0
4	1	58	15.8	Alpha/20I	1	0	0	0	0
4	0	58	30	Marseille-4/20A.EU2	1	0	0	0	0
4	0	58	23.6	Marseille-4/20A.EU2	1	0	0	0	0
4	0	58	29	Marseille-4/20A.EU2	1	0	0	0	0
4	0	58	17,4	Marseille-4/20A.EU2	1	0	0	0	1	Pfizer-BioNTech	1	3			0
4	0	59	18.7	Marseille-4/20A.EU2	0	0	0	0	0
4	1	59	18.2	Marseille-4/20A.EU2	1	0	0	0	0
4	1	59	19	Marseille-4/20A.EU2	1	0	0	0	0
4	1	59	16.2	Alpha/20I	1	0	0	0	0
4	1	59	15	Marseille-4/20A.EU2	1	0	0	0	0
4	1	59	13,4	Marseille-4/20A.EU2	1	0	0	0	1	Pfizer-BioNTech	1	3			0
4	1	60	17.7	Alpha/20I	1	0	0	0	0
4	0	60	13	Alpha/20I	1	0	0	0	0
4	0	60	22.9	Alpha/20I	1	0	0	0	0
4	1	60	16.7	Marseille-4/20A.EU2	1	0	0	0	0
4	1	60	17	Marseille-4/20A.EU2	1	0	0	0	0
4	0	60	21.3	Alpha/20I	1	0	0	0	0
4	1	60	27.2	Marseille-4/20A.EU2	1	0	0	0	0
4	1	60		Marseille-4/20A.EU2	1	0	1	1	0
4	1	60	18	Marseille-4/20A.EU2	1	0	0	0	0
4	0	60	32.9	Alpha/20I	0	0	0	0	0
4	1	60	19.2	Marseille-4/20A.EU2	0	0	0	0	0
4	1	60	26.8	Marseille-4/20A.EU2	0	0	0	0	0
4	0	60	18.2	Marseille-4/20A.EU2	1	0	0	0	0
4	0	60	19	Marseille-4/20A.EU2	1	0	0	0	0
4	0	61	25	Marseille-4/20A.EU2	1	0	0	0	0
4	0	61	18.5	Marseille-4/20A.EU2	1	0	0	0	0
4	0	61	26.2	Marseille-4/20A.EU2	0	0	0	0	0
4	1	61	22.9	Alpha/20I	0	0	0	0	0
4	0	61	19	Marseille-4/20A.EU2	1	0	0	0	0
4	1	61	25.3	Marseille-4/20A.EU2	1	0	0	0	0
4	1	61	30	Marseille-4/20A.EU2	1	0	0	0	0
4	0	61	28	Marseille-4/20A.EU2	1	0	0	0	0
4	0	61	14	Marseille-4/20A.EU2	1	0	0	0	0
4	0	61	17.1	Alpha/20I	1	0	0	0	0
4	0	61	18.7	Marseille-4/20A.EU2	0	0	0	0	0
4	0	61	24.1	Marseille-4/20A.EU2	0	0	0	0	0
4	0	61	19	Marseille-4/20A.EU2	1	0	0	0	0
4	0	61	18.5	Marseille-4/20A.EU2	1	0	0	0	0
4	0	61	20	Marseille-4/20A.EU2	1	0	0	0	0
4	1	61	15.9	Marseille-4/20A.EU2	1	0	0	0	0
4	1	62	21.1	Marseille-4/20A.EU2	1	0	0	0	0
4	0	62	17	Marseille-4/20A.EU2	1	0	0	0	0
4	1	62	21	Marseille-4/20A.EU2	1	0	0	0	0
4	1	62	21	Marseille-4/20A.EU2	1	0	0	0	0
4	0	62	25.9	Alpha/20I	1	0	0	0	0
4	1	62	24.4	Marseille-4/20A.EU2	1	0	0	0	0
4	1	62	20	Marseille-4/20A.EU2	1	0	0	0	0
4	0	62	24.2	Marseille-4/20A.EU2	0	0	0	0	0
4	1	62	18.9	Alpha/20I	0	0	0	0	0
4	1	62	16	Marseille-2/20E	1	0	0	0	0
4	0	62	24.6	Marseille-4/20A.EU2	1	0	1	0	0
4	1	62	29	Marseille-4/20A.EU2	1	0	1	0	0
4	0	63	19.4	Marseille-4/20A.EU2	0	0	0	0	0
4	0	63	24	Marseille-4/20A.EU2	0	0	0	0	0
4	1	63	17.3	Marseille-4/20A.EU2	0	0	0	0	0
4	1	63	22.4	Marseille-4/20A.EU2	1	0	0	0	0
4	0	63	30	Marseille-4/20A.EU2	1	0	0	0	0
4	1	63	20.3	Marseille-4/20A.EU2	1	0	0	0	0
4	0	63	25	Marseille-4/20A.EU2	1	0	0	0	0
4	0	63	23	Marseille-4/20A.EU2	1	0	0	0	0
4	0	63	24.6	Marseille-4/20A.EU2	0	0	0	0	0
4	1	63	21.1	Marseille-4/20A.EU2	1	0	0	0	0
4	1	63	19	Marseille-4/20A.EU2	1	0	0	0	0
4	0	63		Marseille-4/20A.EU2	1	0	0	0	0
4	0	63		Marseille-4/20A.EU2	1	0	1	0	0
4	0	64	17.7	Alpha/20I	1	0	0	0	0
4	1	64	19.8	Marseille-4/20A.EU2	1	0	0	0	0
4	0	64	25	Marseille-4/20A.EU2	1	0	0	0	0
4	1	64	23.5	Marseille-4/20A.EU2	1	0	0	0	0
4	0	64	26.3	Marseille-4/20A.EU2	1	0	0	0	0
4	1	64	19.5	Marseille-4/20A.EU2	1	0	0	0	0
26	1	21		Alpha/20I	1	1	1	1	0
4	0	64	22	Marseille-4/20A.EU2	1	0	0	0	0
4	0	64	17.2	Marseille-4/20A.EU2	1	0	0	0	0
4	1	64	20.9	Marseille-4/20A.EU2	1	0	0	0	0
4	0	65	19	Marseille-4/20A.EU2	0	0	0	0	0
4	1	65	21.1	Marseille-4/20A.EU2	1	0	0	0	0
4	1	65	22.3	Marseille-4/20A.EU2	1	0	0	0	0
4	0	65	18	Marseille-4/20A.EU2	1	0	0	0	0
4	0	65	16	Marseille-4/20A.EU2	1	0	0	0	0
4	0	65	15	Marseille-4/20A.EU2	1	0	1	1	0
4	1	65	17.3	Marseille-2/20E	1	0	0	0	0
4	0	65	21.4	Marseille-4/20A.EU2	1	0	0	0	0
4	0	65	25	Marseille-4/20A.EU2	1	0	0	0	0
4	0	65	18	Marseille-4/20A.EU2	0	0	0	0	1	Pfizer-BioNTech	1	7			0
4	0	66	19	Marseille-4/20A.EU2	1	0	0	0	0
4	0	66	19	Marseille-4/20A.EU2	1	0	0	0	1	Pfizer-BioNTech	1	6			0
4	1	67	23.9	Marseille-4/20A.EU2	1	1	1	0	0
4	0	67	17.9	Marseille-2/20E	1	0	0	0	0
4	1	67	17	Marseille-4/20A.EU2	1	0	0	0	0
4	1	67	26	Marseille-4/20A.EU2	1	0	0	0	0
4	1	67	19.2	Marseille-4/20A.EU2	1	0	0	0	0
4	1	67	16	Alpha/20I	1	0	0	0	0
4	0	67	27.3	Marseille-4/20A.EU2	1	1	1	0	0
4	0	67	17.3	Alpha/20I	1	0	0	0	0
4	1	67	23.9	Marseille-4/20A.EU2	0	0	0	0	0
4	0	68	28	Marseille-4/20A.EU2	1	0	0	0	0
4	1	68	25.4	Marseille-4/20A.EU2	1	0	0	0	0
4	0	68	25	Marseille-4/20A.EU2	1	0	0	0	0
4	0	68	22.2	Alpha/20I	0	0	0	0	0
4	0	68	22,2	Alpha/20I	1	0	0	0	1	Pfizer-BioNTech	1	16			0
4	0	69	16.9	Marseille-4/20A.EU2	0	0	0	0	0
4	1	69	22.6	Marseille-4/20A.EU2	1	0	0	0	0
4	1	69	21	Marseille-4/20A.EU2	1	0	0	0	0
4	1	69		Marseille-4/20A.EU2	1	1	1	1	0
4	1	69	19.6	Marseille-4/20A.EU2	1	0	0	0	0
4	1	69	18	Marseille-4/20A.EU2	1	0	0	0	0
4	1	69	22.2	Marseille-4/20A.EU2	1	0	1	1	0
4	1	69	18	Marseille-4/20A.EU2	1	0	1	1	0
4	0	70	20.4	Marseille-4/20A.EU2	0	0	0	0	0
4	1	70	22	Marseille-4/20A.EU2	1	0	0	0	0
4	1	70	18.5	Marseille-4/20A.EU2	1	1	0	1	0
4	1	70	24.7	Marseille-4/20A.EU2	1	0	1	0	0
4	0	70	28.3	Marseille-4/20A.EU2	0	0	0	0	0
4	1	70		Marseille-4/20A.EU2	1	0	1	1	0
4	1	70	23.3	Marseille-4/20A.EU2	1	0	0	0	0
4	1	71	15.2	Marseille-2/20E	1	0	0	0	0
4	0	71	18.2	Marseille-4/20A.EU2	1	0	0	0	0
4	1	71	26.8	Marseille-4/20A.EU2	1	0	0	0	0
4	0	71	19.7	Alpha/20I	1	0	0	0	0
4	1	71		Marseille-4/20A.EU2	1	1	1	1	0
4	0	71	23	Marseille-4/20A.EU2	1	1	1	0	0
4	0	72	20.4	Marseille-4/20A.EU2	0	0	0	0	0
4	0	72	14.9	Marseille-2/20E	1	0	0	0	0
4	0	72	18	Marseille-4/20A.EU2	1	0	0	0	0
4	0	72	17	Marseille-4/20A.EU2	1	0	1	1	0
4	0	72	15.3	Alpha/20I	1	0	0	0	0
4	0	72	15.8	Marseille-4/20A.EU2	0	0	0	0	0
4	1	72	26	Marseille-4/20A.EU2	1	0	0	0	0
4	0	72	16.5	Marseille-4/20A.EU2	1	0	0	0	0
4	0	72	25.2	Marseille-4/20A.EU2	0	0	0	0	0
4	1	73	19.3	Marseille-4/20A.EU2	1	0	0	0	0
4	0	73	16	Marseille-4/20A.EU2	1	0	0	0	0
4	1	73	26	Marseille-4/20A.EU2	1	0	1	0	0
4	0	73	19.4	Marseille-4/20A.EU2	1	0	0	0	0
4	1	74	21	Marseille-4/20A.EU2	1	0	1	0	0
4	1	74	24.8	Alpha/20I	1	0	0	0	0
4	0	74	20	Marseille-4/20A.EU2	1	1	1	0	0
4	0	74	27	Marseille-4/20A.EU2	1	0	0	0	0
4	0	74	23	Marseille-4/20A.EU2	1	0	0	0	0
4	1	74	16.4	Marseille-4/20A.EU2	1	0	1	0	0
4	1	75	19	Marseille-4/20A.EU2	1	0	0	0	0
4	0	75	27.8	Alpha/20I	1	0	0	0	0
4	0	75	21	Marseille-4/20A.EU2	1	0	0	0	0
4	1	75	22.6	Marseille-4/20A.EU2	1	0	0	1	0
4	0	75	15	Marseille-4/20A.EU2	1	0	0	0	0
4	0	75	21.5	Marseille-4/20A.EU2	1	0	0	0	0
4	0	75	22	Alpha/20I	1	0	1	0	0
4	1	76	25	Alpha/20I	1	0	0	0	0
4	1	76	20	Marseille-4/20A.EU2	1	0	0	0	0
4	0	76	30	Marseille-4/20A.EU2	1	0	1	0	0
4	1	77	13	Marseille-4/20A.EU2	1	0	1	0	0
4	1	77	18.4	Marseille-4/20A.EU2	1	0	0	0	0
4	1	77	25	Marseille-4/20A.EU2	1	0	1	0	0
4	1	77	16	Marseille-4/20A.EU2	1	0	0	0	0
4	0	77	27.7	Marseille-4/20A.EU2	0	0	0	0	0
4	1	77	21.8	Marseille-4/20A.EU2	0	0	0	1	0
4	1	78	16	Marseille-4/20A.EU2	1	0	1	0	0
4	1	79	22.9	Marseille-4/20A.EU2	1	0	0	0	0
4	1	79		Marseille-4/20A.EU2	1	1	1	1	0
4	0	79		Marseille-4/20A.EU2	1	0	1	1	0
4	1	81	26.2	Marseille-4/20A.EU2	0	0	0	0	0
4	0	81	30	Alpha/20I	1	0	0	0	0
4	0	81	24.9	Marseille-4/20A.EU2	1	0	0	0	0
4	1	82	13.9	Marseille-4/20A.EU2	0	0	0	0	0
4	0	82	18.2	Marseille-4/20A.EU2	1	0	0	0	0
4	1	82	14	Marseille-4/20A.EU2	1	0	1	0	0
4	0	82		Marseille-4/20A.EU2	1	0	0	0	0
4	1	82	20.7	Marseille-4/20A.EU2	1	0	0	0	0
4	1	82	15	Alpha/20I	1	0	0	0	0
4	1	84	28.6	Marseille-4/20A.EU2	0	0	0	0	0
4	1	84	16.4	Marseille-4/20A.EU2	1	0	0	0	0
4	1	84	22	Marseille-4/20A.EU2	1	0	1	1	0
4	0	84	16.2	Marseille-4/20A.EU2	0	0	0	0	0
4	1	84	17.3	Marseille-4/20A.EU2	1	0	0	1	0
4	0	85	16	Marseille-4/20A.EU2	1	0	1	0	0
4	0	85	26	Marseille-4/20A.EU2	1	0	0	1	0
4	1	85	19	Marseille-4/20A.EU2	1	0	1	1	0
4	0	86	19	Marseille-4/20A.EU2	1	0	0	0	0
4	1	86	18	Alpha/20I	1	0	1	0	0
4	1	86	26.8	Marseille-4/20A.EU2	1	0	1	1	0
4	0	86	23.7	Marseille-4/20A.EU2	0	0	0	0	0
4	0	87	20.6	Marseille-4/20A.EU2	1	0	0	0	0
4	0	87	20.2	Marseille-4/20A.EU2	1	0	1	0	0
4	0	87	15.3	Marseille-4/20A.EU2	0	0	0	0	0
4	1	87	21.1	Marseille-4/20A.EU2	1	0	1	0	0
4	0	87	29,3	Marseille-4/20A.EU2	1	0	0	0	1	Pfizer-BioNTech	1	10			0
4	0	88		Marseille-4/20A.EU2	1	0	0	0	0
4	0	88	27	Marseille-4/20A.EU2	1	0	0	0	0
4	0	89		Marseille-4/20A.EU2	1	0	0	0	0
4	1	90	16	Marseille-4/20A.EU2	1	0	0	0	0
4	1	91	22.8	Marseille-4/20A.EU2	0	0	0	1	0
4	0	92		Marseille-4/20A.EU2	1	0	0	0	0
4	0	92	15.1	Marseille-4/20A.EU2	1	0	1	0	0
4	1	92	26.4	Marseille-4/20A.EU2	0	0	0	0	0
4	1	93	23	Marseille-4/20A.EU2	1	0	1	1	0
4	1	94	26.1	Marseille-4/20A.EU2	1	0	1	0	0
4	0	95		Marseille-4/20A.EU2	1	0	0	0	0
4	0	97	18.5	Marseille-4/20A.EU2	0	0	0	0	0
16	1	27	25,4	Alpha/20I	1	0	1	1	1	Pfizer-BioNTech	2	37	10		0
5	1	0	23	Marseille-4/20A.EU2	1	0	0	0	0
5	0	5		Marseille-4/20A.EU2	1	0	0	0	0
5	0	5	14.8	Marseille-4/20A.EU2	1	0	0	0	0
5	1	6	19.9	Alpha/20I	0	0	0	0	0
5	0	6	23.9	Marseille-4/20A.EU2	0	0	0	0	0
5	1	7	22	Alpha/20I	0	0	0	0	0
5	0	8	31	Marseille-4/20A.EU2	1	0	0	0	0
5	0	8	21	Marseille-4/20A.EU2	1	0	0	0	0
5	0	8	20.3	Beta/20H	1	0	0	0	0
5	0	8	31.4	Alpha/20I	0	0	0	0	0
5	0	9	31.3	Marseille-4/20A.EU2	1	0	0	0	0
5	0	9	19.2	Marseille-4/20A.EU2	1	0	0	0	0
5	0	9	25.8	Alpha/20I	0	0	0	0	0
5	1	10	25.4	Marseille-4/20A.EU2	0	0	0	0	0
5	1	10	26.2	Marseille-4/20A.EU2	1	0	0	0	0
5	0	10	24	Alpha/20I	0	0	0	0	0
5	0	10	11.5	Marseille-4/20A.EU2	0	0	0	0	0
5	0	11	27.3	Marseille-4/20A.EU2	0	0	0	0	0
5	1	11	31.3	Alpha/20I	0	0	0	0	0
5	1	11	27.6	Marseille-4/20A.EU2	1	0	0	0	0
5	1	11	25.2	Marseille-4/20A.EU2	0	0	0	0	0
5	1	11		Alpha/20I	1	0	0	0	0
5	1	12	18.2	Marseille-4/20A.EU2	1	0	0	0	0
5	1	12		Alpha/20I	1	0	0	0	0
5	0	12	26.4	Alpha/20I	0	0	0	0	0
5	0	13	31.6	Beta/20H	1	0	0	0	0
5	0	13	21	Alpha/20I	1	0	0	0	0
5	1	13	20.3	Marseille-4/20A.EU2	1	0	0	0	0
5	1	15	26.1	Marseille-4/20A.EU2	0	0	0	0	0
5	0	15	28	Marseille-4/20A.EU2	1	0	0	0	0
5	0	16	26.5	Beta/20H	1	0	0	0	0
5	1	17	22.6	Marseille-4/20A.EU2	1	0	0	0	0
5	1	17	20	Alpha/20I	1	0	0	0	0
5	1	17	20.5	Alpha/20I	1	0	0	0	0
5	0	17	26.9	Alpha/20I	0	0	0	0	0
5	1	17	25.7	Marseille-4/20A.EU2	0	0	0	0	0
5	0	17	15.2	Marseille-4/20A.EU2	1	0	0	0	0
5	1	17	21.8	Marseille-4/20A.EU2	1	0	0	0	0
5	1	17	24.7	Marseille-4/20A.EU2	1	0	0	0	0
5	0	17	15.9	Alpha/20I	1	0	0	0	0
5	1	18	21.3	Alpha/20I	0	0	0	0	0
5	1	18	22.4	Marseille-4/20A.EU2	1	0	0	0	0
5	1	18	21.1	Marseille-4/20A.EU2	0	0	0	0	0
5	0	18	28	Marseille-4/20A.EU2	1	0	0	0	0
5	0	18	19.1	Marseille-4/20A.EU2	0	0	0	0	0
5	0	18	19.4	Marseille-4/20A.EU2	1	0	0	0	0
5	1	18	20.7	Alpha/20I	0	0	0	0	0
5	0	18	24.8	Marseille-4/20A.EU2	1	0	0	0	0
5	0	19	23	Marseille-4/20A.EU2	1	0	0	0	0
5	0	19	14.4	Marseille-4/20A.EU2	1	0	0	0	0
5	0	19	18.1	Alpha/20I	1	0	0	0	0
5	0	19	20	Marseille-2/20E	1	0	0	0	0
5	0	19	28.6	Marseille-4/20A.EU2	0	0	0	0	0
5	1	19	22.5	Alpha/20I	1	0	0	0	0
5	0	20	22.9	Marseille-4/20A.EU2	1	0	0	0	0
5	0	20	18.6	Marseille-4/20A.EU2	1	0	0	0	0
5	1	20	23.6	Marseille-4/20A.EU2	1	0	0	0	0
5	0	21	22	Alpha/20I	1	0	0	0	0
5	1	21	20.1	Marseille-4/20A.EU2	1	0	0	0	0
5	1	21	20.8	Marseille-4/20A.EU2	1	0	0	0	0
5	0	21	19.9	Marseille-4/20A.EU2	1	0	0	0	0
5	0	21	14	Marseille-8/20B	1	0	0	0	0
5	1	22	18.7	Marseille-4/20A.EU2	1	0	0	0	0
5	0	22	21.9	Marseille-4/20A.EU2	1	0	0	0	0
5	0	22	28.9	Marseille-4/20A.EU2	1	0	0	0	0
5	0	22	29.2	Marseille-4/20A.EU2	0	0	0	0	0
5	0	22	25.9	Marseille-4/20A.EU2	0	0	0	0	0
5	0	22	17.2	Marseille-4/20A.EU2	1	0	0	0	0
5	1	22	16.3	Marseille-4/20A.EU2	1	0	1	0	0
5	0	22	16	Marseille-4/20A.EU2	1	0	0	0	0
5	0	22	27	Marseille-4/20A.EU2	1	1	1	1	0
5	0	23	26.5	Marseille-4/20A.EU2	1	0	0	0	0
5	0	23	28.4	Marseille-4/20A.EU2	1	0	0	0	0
5	0	23	16.7	Marseille-4/20A.EU2	1	0	0	0	0
5	0	23	20.1	Marseille-4/20A.EU2	1	0	0	0	0
5	1	23	22.3	Marseille-4/20A.EU2	1	0	0	0	0
5	0	23	23.5	Marseille-4/20A.EU2	0	0	0	0	0
5	0	23	24.7	Marseille-4/20A.EU2	1	0	0	0	0
5	1	23	20.2	Marseille-4/20A.EU2	0	0	0	0	0
5	1	23	14.2	Beta/20H	0	0	0	0	0
5	1	23	18	Marseille-4/20A.EU2	1	0	0	0	0
5	0	23	22	Marseille-4/20A.EU2	1	0	0	0	0
5	0	23	20.4	Marseille-4/20A.EU2	1	0	0	0	0
5	0	23	22.8	Marseille-4/20A.EU2	1	0	0	0	0
5	0	23	16.2	Alpha/20I	1	0	0	0	0
5	1	23	23.6	Marseille-4/20A.EU2	1	0	0	0	0
5	0	24	21.2	Alpha/20I	0	0	0	0	0
5	1	24	16	Marseille-4/20A.EU2	1	0	0	0	0
5	0	24		Marseille-4/20A.EU2	1	1	1	0	0
5	1	24	20	Alpha/20I	1	0	0	0	0
5	0	24	26.5	Marseille-4/20A.EU2	1	0	0	0	0
5	0	24	19.9	Marseille-4/20A.EU2	1	0	0	0	0
5	0	24		Marseille-4/20A.EU2	1	0	1	0	0
5	1	24	27.9	Marseille-4/20A.EU2	0	0	0	0	0
5	0	25	29.5	Alpha/20I	0	0	0	0	0
5	1	25	21.9	Alpha/20I	1	0	0	0	0
5	0	25	22.7	Alpha/20I	1	0	0	0	0
5	1	25	24.6	Marseille-4/20A.EU2	1	0	0	0	0
5	1	26	20	Marseille-4/20A.EU2	1	0	0	0	0
5	0	26	27.5	Marseille-4/20A.EU2	1	0	0	0	0
5	0	26	21.8	Marseille-4/20A.EU2	1	0	0	0	0
5	0	26	28.7	Marseille-4/20A.EU2	1	0	0	0	0
5	1	26	20.2	Marseille-4/20A.EU2	1	0	0	0	0
5	0	26		Marseille-4/20A.EU2	1	0	0	0	0
5	0	26		Marseille-4/20A.EU2	1	0	0	0	0
5	0	26	19.2	Alpha/20I	1	0	0	0	0
5	1	26	21.6	Marseille-4/20A.EU2	0	0	0	0	0
5	0	26	22.3	Marseille-4/20A.EU2	1	0	0	0	0
5	1	26	22.6	Alpha/20I	0	0	0	0	0
5	1	27	19.4	Marseille-4/20A.EU2	1	0	0	0	0
5	0	27	20.6	Marseille-4/20A.EU2	1	0	0	0	0
5	0	27	26.9	Marseille-4/20A.EU2	1	0	0	0	0
5	0	27	19.5	Marseille-4/20A.EU2	1	0	0	0	0
5	1	27	18.7	Marseille-4/20A.EU2	1	0	0	0	0
5	1	27	15.9	Marseille-4/20A.EU2	1	0	0	0	0
5	0	27	20.4	Marseille-4/20A.EU2	1	0	0	0	0
5	1	27	29	Marseille-4/20A.EU2	1	0	0	0	0
5	1	27	18.4	Marseille-4/20A.EU2	0	0	0	0	0
5	0	28	18.5	Marseille-4/20A.EU2	1	0	0	0	0
5	1	28	24.1	Alpha/20I	0	0	0	0	0
5	0	28	22.6	Marseille-4/20A.EU2	1	0	0	0	0
5	0	28	19.7	Alpha/20I	1	0	0	0	0
5	1	28		Marseille-4/20A.EU2	1	0	0	0	0
5	1	28		Beta/20H	1	1	0	0	0
5	0	28	23.2	Marseille-4/20A.EU2	1	0	0	0	0
5	0	28	16.7	Beta/20H	1	0	0	0	0
5	0	28	26.7	Marseille-4/20A.EU2	0	0	0	0	0
5	0	28	17	Marseille-4/20A.EU2	1	0	0	0	0
5	0	29	19.9	Marseille-4/20A.EU2	1	0	0	0	0
5	0	29	29.9	Alpha/20I	0	0	0	0	0
5	1	29	18	Beta/20H	1	0	0	0	0
5	0	29	21.2	Marseille-4/20A.EU2	1	0	0	0	0
5	1	29	32.4	Marseille-4/20A.EU2	0	0	0	0	0
5	0	29	16	Marseille-4/20A.EU2	1	0	0	0	0
5	0	30	22.5	Marseille-4/20A.EU2	1	0	0	0	0
5	1	30	18.5	Marseille-4/20A.EU2	1	0	0	0	0
5	0	30	20.1	Marseille-4/20A.EU2	1	0	0	0	0
5	0	30	20.2	Marseille-4/20A.EU2	1	0	0	0	0
5	1	30	18.7	Marseille-4/20A.EU2	1	0	0	0	0
5	1	30	33.7	Marseille-4/20A.EU2	1	0	0	0	0
5	1	31	14	Marseille-4/20A.EU2	1	0	0	0	0
5	1	31	22	Marseille-4/20A.EU2	1	0	0	0	0
5	0	31	15.2	Marseille-4/20A.EU2	1	0	0	0	0
5	1	31	30.7	Marseille-4/20A.EU2	0	0	0	0	0
5	0	31	26.2	Marseille-4/20A.EU2	1	0	0	0	0
5	1	32	20.2	Marseille-4/20A.EU2	1	0	1	0	0
5	1	32	24.6	Marseille-4/20A.EU2	1	0	0	0	0
5	0	32	21.8	Alpha/20I	0	0	0	0	0
5	1	32	22	Marseille-4/20A.EU2	1	0	0	0	0
5	0	32	28.8	Alpha/20I	1	0	0	0	0
5	1	32	34	Marseille-4/20A.EU2	1	0	0	0	0
5	1	32	25.5	Marseille-4/20A.EU2	0	0	0	0	0
5	0	33	22.4	Marseille-4/20A.EU2	1	0	0	0	0
5	0	33	21.5	Marseille-4/20A.EU2	1	0	0	0	0
5	0	33	21.4	Marseille-4/20A.EU2	0	0	0	0	0
5	0	33	17	Marseille-4/20A.EU2	1	0	0	0	0
5	1	33	23	Marseille-4/20A.EU2	1	0	0	0	0
5	0	33	22.2	Marseille-4/20A.EU2	1	0	0	0	0
5	1	33	19.9	Marseille-4/20A.EU2	1	0	0	0	0
5	0	33	23.6	Marseille-4/20A.EU2	1	0	0	0	0
5	0	33		Marseille-4/20A.EU2	1	0	0	0	0
5	1	33	16.8	Alpha/20I	0	0	0	0	0
5	1	33	18	Marseille-8/20B	1	0	0	0	0
5	0	33	21.8	Marseille-4/20A.EU2	0	0	0	0	0
5	1	33	20.6	Marseille-4/20A.EU2	1	0	0	0	0
5	1	34	22.8	Marseille-4/20A.EU2	1	0	0	0	0
5	0	34	15.8	Alpha/20I	1	0	0	0	0
5	0	34	19.7	Marseille-4/20A.EU2	1	0	0	0	0
5	0	34	17	Marseille-4/20A.EU2	1	0	0	0	0
5	0	34	17	Marseille-4/20A.EU2	1	0	0	0	0
5	1	34	31	Marseille-4/20A.EU2	1	0	0	0	0
5	0	34	21.2	Marseille-4/20A.EU2	1	0	0	0	0
5	0	35	31	Marseille-4/20A.EU2	1	0	0	0	0
5	0	35	19.4	Marseille-4/20A.EU2	1	0	1	0	0
5	0	35	17.4	Marseille-4/20A.EU2	1	0	0	0	0
5	0	35	19.9	Marseille-4/20A.EU2	1	0	0	0	0
5	0	35	19.8	Marseille-4/20A.EU2	1	0	0	0	0
5	1	35	16	Marseille-4/20A.EU2	1	0	0	0	0
5	0	35	25	Alpha/20I	1	0	0	0	0
5	0	36	21.4	Alpha/20I	1	0	0	0	0
5	0	36	19	Alpha/20I	1	0	0	0	0
5	1	36	22	Marseille-4/20A.EU2	1	0	0	0	0
5	1	36	21.4	Alpha/20I	0	0	0	0	0
5	1	36		Marseille-4/20A.EU2	1	0	0	0	0
5	0	36	20.9	Marseille-4/20A.EU2	1	0	0	0	0
5	0	36	19.9	Alpha/20I	1	0	0	0	0
5	1	36	19.5	Marseille-4/20A.EU2	1	0	0	0	0
5	1	36	14	Marseille-4/20A.EU2	1	0	0	0	0
5	0	36	29.6	Marseille-4/20A.EU2	1	0	0	0	0
5	1	36	20.2	Marseille-4/20A.EU2	0	0	0	0	0
5	0	37	17.8	Marseille-4/20A.EU2	1	0	0	0	0
5	1	37	17.7	Marseille-4/20A.EU2	0	0	0	0	0
5	0	37	22.3	Marseille-4/20A.EU2	0	0	0	0	0
5	1	37	16	Marseille-4/20A.EU2	1	0	0	0	0
5	1	37	22.3	Marseille-4/20A.EU2	0	0	0	0	0
5	0	37	22	Alpha/20I	1	0	0	0	0
5	1	37	18.2	Alpha/20I	1	0	0	0	0
5	1	37	20	Alpha/20I	1	0	0	0	0
5	0	37	26.4	Marseille-4/20A.EU2	1	0	0	0	0
5	1	37	22.7	Alpha/20I	1	0	0	0	0
5	0	38	27.1	Marseille-4/20A.EU2	1	0	0	0	0
5	1	38	27.7	Marseille-4/20A.EU2	1	0	0	0	0
5	0	38	27.4	Alpha/20I	1	0	0	0	0
5	0	38	22.8	Marseille-4/20A.EU2	1	0	0	0	0
5	0	38	17.9	Marseille-8/20B	1	0	0	0	0
5	0	38	16.3	Marseille-4/20A.EU2	1	0	0	0	0
5	0	38	26.5	Marseille-4/20A.EU2	1	0	0	0	0
5	1	38	16.9	Alpha/20I	1	0	0	0	0
5	0	38	17.7	Marseille-4/20A.EU2	1	0	0	0	0
5	1	38	24.6	Marseille-4/20A.EU2	1	0	0	0	0
5	1	38	30	Marseille-4/20A.EU2	1	0	0	0	0
5	1	39	15	Marseille-4/20A.EU2	1	0	0	0	0
5	0	39	15.8	Alpha/20I	1	0	0	0	0
5	1	39	25.2	Marseille-4/20A.EU2	0	0	0	0	0
5	1	39	26.9	Alpha/20I	1	0	0	0	0
5	0	39	28.9	Alpha/20I	0	0	0	0	0
5	0	39	15	Marseille-4/20A.EU2	1	0	0	0	0
5	0	39	19.8	Alpha/20I	1	0	0	0	0
5	1	39	24.2	Marseille-4/20A.EU2	1	0	0	0	0
5	0	39	24.6	Marseille-4/20A.EU2	1	0	0	0	0
5	0	39	18.5	Marseille-4/20A.EU2	1	0	0	0	0
5	0	40	27.5	Marseille-4/20A.EU2	1	0	0	0	0
5	0	40	17.4	Marseille-2/20E	1	0	0	0	0
5	0	40	17.8	Marseille-4/20A.EU2	1	0	0	0	0
5	1	40	25	Marseille-4/20A.EU2	0	0	0	0	0
5	1	40	20.9	Marseille-4/20A.EU2	1	0	0	0	0
5	0	40	17.8	Marseille-4/20A.EU2	0	0	0	0	0
5	0	40	19.2	Marseille-4/20A.EU2	1	0	0	0	0
5	0	40	15.4	Marseille-4/20A.EU2	1	0	0	0	0
5	0	40	18.4	Marseille-4/20A.EU2	1	0	0	0	0
5	0	40		Marseille-4/20A.EU2	1	0	0	0	0
5	1	40	22.3	Marseille-4/20A.EU2	1	0	0	0	0
5	0	40	21.3	Alpha/20I	1	0	0	0	0
5	1	40	15	Marseille-4/20A.EU2	1	0	0	0	0
5	1	40	13	Marseille-4/20A.EU2	1	0	0	0	0
5	0	40	17.4	Marseille-4/20A.EU2	0	0	0	0	0
5	0	40	22	Alpha/20I	1	0	0	0	0
5	0	40	17	Marseille-4/20A.EU2	1	0	0	0	0
5	1	40	31	Marseille-4/20A.EU2	1	0	0	0	0
5	0	41	15.7	Marseille-4/20A.EU2	0	0	0	0	0
5	0	41	26.2	Alpha/20I	1	0	0	0	0
5	0	41	30.2	Marseille-4/20A.EU2	0	0	0	0	0
5	1	41	26.5	Marseille-4/20A.EU2	1	0	0	0	0
5	0	41	21.7	Marseille-4/20A.EU2	1	0	0	0	0
5	1	41	24.5	Marseille-4/20A.EU2	1	0	0	0	0
5	1	41	22.3	Alpha/20I	1	0	0	0	0
5	1	41	24.6	Alpha/20I	1	0	0	0	0
5	1	41	12	Marseille-4/20A.EU2	1	0	0	0	0
5	0	41	25	Marseille-4/20A.EU2	1	0	0	0	0
5	0	41	18.9	Marseille-4/20A.EU2	1	0	0	0	0
5	1	41	19.7	Marseille-4/20A.EU2	1	0	0	0	0
5	0	42	24.5	Marseille-4/20A.EU2	1	0	0	0	0
5	1	42	18.6	Marseille-4/20A.EU2	0	0	0	0	0
5	0	42	19	Alpha/20I	1	0	0	0	0
5	0	42	18	Marseille-4/20A.EU2	1	0	0	0	0
5	1	42	17.5	Marseille-4/20A.EU2	0	0	0	0	0
5	0	42	17.6	Marseille-4/20A.EU2	1	0	0	0	0
5	1	42	22	Marseille-4/20A.EU2	1	1	1	0	0
5	0	42	24.2	Marseille-4/20A.EU2	1	0	0	0	0
5	1	42	22.9	Marseille-4/20A.EU2	1	0	0	0	0
5	1	42	25.9	Marseille-4/20A.EU2	0	0	0	0	0
5	1	42	17.7	Marseille-10	1	0	0	0	0
5	0	42	23	Marseille-4/20A.EU2	1	0	0	0	0
5	1	42	20	Alpha/20I	1	0	0	0	0
5	1	42	22.6	Marseille-4/20A.EU2	0	0	0	0	0
5	1	42	18	Alpha/20I	1	0	0	0	0
5	0	43	26.7	Marseille-4/20A.EU2	1	0	0	0	0
5	1	43	17.1	Marseille-4/20A.EU2	1	0	0	0	0
5	1	43	24.4	Marseille-4/20A.EU2	0	0	0	0	0
5	0	43	21.5	Alpha/20I	1	0	0	0	0
5	0	43	19	Marseille-4/20A.EU2	1	0	0	0	0
5	0	43	22.1	Marseille-4/20A.EU2	1	0	0	0	0
5	0	43	18.2	Marseille-4/20A.EU2	1	0	0	0	0
5	1	43	19	Alpha/20I	1	0	0	0	0
5	0	43	20	Marseille-4/20A.EU2	1	0	0	0	0
5	0	43	25	Marseille-4/20A.EU2	0	0	0	0	0
5	1	43		Alpha/20I	1	0	0	0	0
5	0	44	30.5	Marseille-4/20A.EU2	1	0	0	0	0
5	0	44	18	Marseille-4/20A.EU2	1	0	0	0	0
5	1	44	19.1	Alpha/20I	1	0	0	0	0
5	1	44	17.6	Marseille-4/20A.EU2	1	0	0	0	0
5	1	44	15.8	Marseille-4/20A.EU2	1	0	0	0	0
5	0	44	19	Marseille-4/20A.EU2	1	0	0	0	0
5	1	44	19.6	Marseille-4/20A.EU2	0	0	0	0	0
5	1	44	19	Marseille-4/20A.EU2	1	0	0	0	0
5	1	44	19.6	Marseille-4/20A.EU2	1	0	0	0	0
5	1	44	21.3	Marseille-4/20A.EU2	1	0	0	0	0
5	0	44	20.5	Marseille-4/20A.EU2	0	0	0	0	0
5	0	44	19.5	Marseille-4/20A.EU2	0	0	0	0	0
5	0	44	20.4	Marseille-4/20A.EU2	1	0	0	0	0
5	1	44	22.6	Marseille-4/20A.EU2	1	0	0	0	0
5	1	44	25	Marseille-4/20A.EU2	1	0	0	0	0
5	0	44	18.7	Alpha/20I	1	0	0	0	0
5	0	44	22.1	Marseille-4/20A.EU2	1	0	0	0	0
5	0	44	19.4	Marseille-4/20A.EU2	1	0	0	0	0
5	0	45	25.3	Marseille-4/20A.EU2	0	0	0	0	0
5	0	45	18.1	Marseille-10	1	0	0	0	0
5	1	45	18	Marseille-4/20A.EU2	1	0	0	0	0
5	0	45	22	Marseille-4/20A.EU2	1	0	0	0	0
5	1	45	15	Marseille-4/20A.EU2	1	0	0	0	0
5	1	45	28.5	Marseille-4/20A.EU2	0	0	0	0	0
5	1	45	21.4	Beta/20H	1	0	0	0	0
5	1	45	17.8	Marseille-4/20A.EU2	1	0	0	0	0
5	1	45	30.6	Marseille-4/20A.EU2	1	0	0	0	0
5	0	45	19	Marseille-4/20A.EU2	1	0	0	0	0
5	0	45	25	Marseille-4/20A.EU2	1	0	0	0	0
5	0	45	19.9	Marseille-4/20A.EU2	0	0	0	0	0
5	0	45	32	Marseille-4/20A.EU2	1	0	0	0	0
5	0	45	32.8	Marseille-4/20A.EU2	1	0	0	0	0
5	1	46	23	Marseille-4/20A.EU2	1	0	0	0	0
5	0	46		Marseille-4/20A.EU2	1	0	0	0	0
5	1	46	19	Alpha/20I	1	0	1	0	0
5	0	46	15.7	Marseille-4/20A.EU2	0	0	0	0	0
5	1	46	19.5	Alpha/20I	0	0	0	0	0
5	1	46	29.5	Alpha/20I	1	0	0	0	0
5	1	47	19.2	Marseille-4/20A.EU2	1	0	0	0	0
5	0	47	21.9	Alpha/20I	1	0	0	0	0
5	1	47	17.5	Marseille-4/20A.EU2	0	0	0	0	0
5	0	47	13	Alpha/20I	1	0	0	0	0
5	0	47	24.4	Marseille-501/19B	0	0	0	0	0
5	0	47	15.9	Beta/20H	1	0	0	0	0
5	0	47	27	Marseille-4/20A.EU2	1	0	0	0	0
5	0	48	27.4	Marseille-4/20A.EU2	1	0	0	0	0
5	0	48	25.9	Marseille-4/20A.EU2	1	0	0	0	0
5	0	48	19.3	Marseille-4/20A.EU2	1	0	0	0	0
5	0	48	21	Marseille-4/20A.EU2	1	0	0	0	0
5	0	48	21.6	Marseille-4/20A.EU2	1	0	0	0	0
5	1	48	22.2	Marseille-4/20A.EU2	1	0	0	0	0
5	1	48	24	Marseille-4/20A.EU2	1	0	1	0	0
5	1	48	21.5	Marseille-4/20A.EU2	1	0	0	0	0
5	1	48	15	Alpha/20I	1	0	0	0	0
5	0	48	21	Marseille-4/20A.EU2	1	0	0	0	0
5	1	48	19.3	Marseille-4/20A.EU2	0	0	0	0	0
5	1	48	18.7	Marseille-4/20A.EU2	1	0	0	0	0
5	0	48	22	Alpha/20I	1	0	0	0	0
5	0	48	21	Marseille-4/20A.EU2	0	0	0	0	1	Pfizer-BioNTech	1	13			0
5	0	49	26	Alpha/20I	1	0	0	0	0
5	1	49	30.8	Marseille-4/20A.EU2	1	0	0	0	0
5	0	49	27.6	Marseille-4/20A.EU2	0	0	0	0	0
5	0	49	25	Marseille-4/20A.EU2	1	0	0	0	0
5	1	49	25.2	Marseille-4/20A.EU2	1	0	0	0	0
5	0	49	17.9	Marseille-4/20A.EU2	1	0	0	0	0
5	1	49	28.3	Alpha/20I	1	0	0	0	0
5	0	49	18	Marseille-4/20A.EU2	1	0	0	0	0
5	1	49	13	Alpha/20I	1	0	0	0	0
5	0	49	20.6	Marseille-4/20A.EU2	1	0	0	0	0
5	0	49	20.2	Alpha/20I	1	0	0	0	0
5	0	49	18	Marseille-4/20A.EU2	1	0	0	0	0
5	0	49	17	Marseille-4/20A.EU2	1	0	0	0	0
5	0	49	18.7	Marseille-4/20A.EU2	1	0	0	0	0
5	0	49	16.5	Marseille-4/20A.EU2	1	0	0	0	0
5	0	49	16.4	Marseille-4/20A.EU2	1	0	0	0	0
5	0	49	13.3	Marseille-4/20A.EU2	1	0	1	0	0
5	1	50	20.5	Marseille-4/20A.EU2	1	0	0	0	0
5	1	50	13.9	Marseille-4/20A.EU2	1	0	0	0	0
5	1	50	16.8	Marseille-2/20E	0	0	0	0	0
5	0	50	21	Marseille-501/19B	1	0	0	0	0
5	0	50		Marseille-4/20A.EU2	1	0	0	0	0
5	1	50	17.5	Marseille-4/20A.EU2	1	0	0	0	0
5	1	50	20.3	Marseille-4/20A.EU2	1	0	0	0	0
5	1	50	20.9	Marseille-4/20A.EU2	1	0	0	0	0
5	0	50	19.3	Marseille-4/20A.EU2	1	0	0	0	0
5	1	50	13.6	Marseille-4/20A.EU2	1	0	0	0	0
5	0	50	28.8	Marseille-4/20A.EU2	1	0	0	0	0
5	0	50	24.6	Marseille-4/20A.EU2	1	0	1	0	0
5	1	51	16.1	Marseille-4/20A.EU2	1	0	1	0	0
5	1	51	20.4	Alpha/20I	1	0	0	0	0
5	1	51	20.3	Marseille-4/20A.EU2	1	0	0	0	0
5	0	51	14	Marseille-4/20A.EU2	1	0	0	0	0
5	1	51	28.7	Marseille-4/20A.EU2	1	0	0	0	0
5	1	51	21.4	Marseille-4/20A.EU2	1	0	0	0	0
5	0	52	15.6	Marseille-4/20A.EU2	1	0	0	0	0
5	0	52	20	Marseille-4/20A.EU2	1	0	0	0	0
5	0	52	19	Marseille-4/20A.EU2	1	0	0	0	0
5	0	52	16	Marseille-4/20A.EU2	1	0	0	0	0
5	1	52	16.3	Marseille-4/20A.EU2	1	0	0	0	0
5	1	52	25.9	Marseille-4/20A.EU2	1	0	0	0	0
5	1	52	26.1	Marseille-4/20A.EU2	1	0	0	0	0
5	0	52	19.4	Marseille-4/20A.EU2	1	0	0	0	0
5	1	52	18.1	Marseille-4/20A.EU2	1	0	0	0	0
5	1	52	31	Marseille-4/20A.EU2	1	0	0	0	0
5	0	52	25	Alpha/20I	0	0	0	0	0
5	1	53	19.4	Marseille-4/20A.EU2	1	0	0	0	0
5	1	53	17.6	Marseille-4/20A.EU2	1	0	0	0	0
5	0	53	18.9	Alpha/20I	1	0	0	0	0
5	1	53	23.4	Marseille-4/20A.EU2	1	0	0	0	0
5	0	53	16	Marseille-4/20A.EU2	1	0	0	0	0
5	0	53	23	Alpha/20I	1	0	0	0	0
5	1	53	32.6	Alpha/20I	1	0	0	0	0
5	0	53	23	Marseille-4/20A.EU2	1	0	0	0	0
5	1	53	22.5	Marseille-4/20A.EU2	1	0	0	0	0
5	0	53	16	Alpha/20I	1	0	0	0	0
5	0	53	22	Alpha/20I	1	0	0	0	0
5	0	53	26	Alpha/20I	1	0	0	0	0
5	1	54	19	Beta/20H	1	0	0	0	0
5	1	54	21	Marseille-4/20A.EU2	1	0	0	0	0
5	1	54	20.5	Marseille-4/20A.EU2	0	0	0	0	0
5	1	54	21.2	Marseille-501/19B	0	0	0	0	0
5	0	54	22	Alpha/20I	1	0	0	0	0
5	1	54	16.2	Marseille-4/20A.EU2	1	0	0	0	0
5	1	54	16	Alpha/20I	1	0	0	0	0
5	1	54	15.1	Marseille-4/20A.EU2	1	0	0	0	0
5	1	54	16	Marseille-4/20A.EU2	1	0	0	0	0
5	0	54	20.3	Marseille-4/20A.EU2	1	0	0	0	0
5	1	54	15.3	Marseille-4/20A.EU2	1	0	0	0	0
5	1	54	23.2	Marseille-4/20A.EU2	1	0	0	0	0
5	0	54	24.5	Marseille-4/20A.EU2	1	0	0	0	0
5	1	54	13	Alpha/20I	1	1	1	0	0
5	0	55	22	Alpha/20I	1	0	0	0	0
5	1	55	17.4	Marseille-4/20A.EU2	0	0	0	0	0
5	0	55	22.7	Marseille-501/19B	1	0	0	0	0
5	1	55		Marseille-4/20A.EU2	1	0	0	0	0
5	0	55	25	Marseille-4/20A.EU2	1	0	0	0	0
5	0	55	17	Alpha/20I	1	0	0	0	0
5	0	55	29.5	Marseille-4/20A.EU2	1	0	0	0	0
5	1	55		Alpha/20I	1	0	0	0	0
5	1	55	17.4	Alpha/20I	1	0	0	0	0
5	0	55		Marseille-4/20A.EU2	1	0	0	0	0
5	1	55	15	Alpha/20I	1	0	0	0	0
5	1	55	14.7	Marseille-4/20A.EU2	0	0	0	0	0
5	1	55	26.5	Alpha/20I	0	0	0	0	0
5	0	56	31.1	Beta/20H	1	0	0	0	0
5	1	56	15.9	Marseille-4/20A.EU2	1	0	0	0	0
5	0	56	15.4	Marseille-2/20E	1	0	0	0	0
5	0	56	16.7	Marseille-4/20A.EU2	1	0	0	0	0
5	1	56	19.8	Marseille-4/20A.EU2	1	0	0	0	0
5	0	56	22.1	Marseille-4/20A.EU2	0	0	0	0	0
5	0	56	21	Marseille-4/20A.EU2	1	0	0	0	0
5	1	56	22.8	Marseille-4/20A.EU2	1	0	0	0	0
5	0	56	24.9	Marseille-4/20A.EU2	1	0	0	0	0
5	0	56	22.7	Marseille-4/20A.EU2	1	0	0	0	0
5	0	56	24.6	Marseille-4/20A.EU2	1	0	0	0	0
5	1	56	18.4	Marseille-4/20A.EU2	1	0	0	0	0
5	1	56	22.7	Marseille-4/20A.EU2	1	0	0	0	0
5	0	56	18	Marseille-4/20A.EU2	1	0	0	0	0
5	0	56	25	Marseille-4/20A.EU2	1	0	0	0	0
5	0	56	28	Marseille-4/20A.EU2	1	0	0	0	0
5	0	57	27	Marseille-4/20A.EU2	1	0	0	0	0
5	1	57	25	Alpha/20I	1	0	0	0	0
5	0	57	25.6	Marseille-4/20A.EU2	0	0	0	0	0
5	0	57	19	Marseille-4/20A.EU2	1	0	0	0	0
5	1	57		Alpha/20I	1	0	0	0	0
5	0	57	18.3	Marseille-4/20A.EU2	1	0	0	0	0
5	1	57	18.7	Marseille-4/20A.EU2	1	0	0	0	0
5	1	57	16	Marseille-4/20A.EU2	1	0	0	0	0
5	1	57	15.3	Alpha/20I	1	0	0	0	0
5	1	57	15.9	Marseille-4/20A.EU2	1	0	0	0	0
5	0	57	19.3	Marseille-4/20A.EU2	1	0	0	0	0
5	1	57	18	Alpha/20I	1	0	0	0	0
5	1	57	27	Marseille-4/20A.EU2	1	0	1	0	0
5	0	58	32.1	Marseille-4/20A.EU2	1	0	0	0	0
5	0	58		Marseille-4/20A.EU2	1	0	0	0	0
5	0	58	22	Beta/20H	1	0	0	0	0
5	0	58	19.6	Marseille-4/20A.EU2	1	0	0	0	0
5	1	58		Alpha/20I	1	0	0	0	0
5	0	58	17.2	Marseille-4/20A.EU2	1	0	0	0	0
5	1	58	23.5	Marseille-4/20A.EU2	1	0	0	0	0
5	1	58	15.7	Alpha/20I	1	0	0	0	0
5	1	58	23.8	Marseille-4/20A.EU2	1	0	0	0	0
5	0	58	25	Marseille-4/20A.EU2	1	0	0	0	0
5	0	58	11	Marseille-4/20A.EU2	1	0	0	0	0
14	1	22	30.4	Alpha/20I	0	0	0	0	1	Pfizer-BioNTech	1	15			0
5	0	59	22	Marseille-4/20A.EU2	1	0	0	0	0
5	1	59	29.9	Alpha/20I	1	0	0	0	0
5	0	59	22.4	Marseille-4/20A.EU2	1	0	0	0	0
5	1	59	19.4	Marseille-4/20A.EU2	1	0	1	0	0
5	1	59	30	Marseille-4/20A.EU2	1	0	0	0	0
5	1	59	30.7	Marseille-4/20A.EU2	0	0	0	0	0
5	1	59	27.8	Marseille-4/20A.EU2	0	0	0	0	0
5	0	59	31.9	Marseille-4/20A.EU2	1	0	1	0	1	Johnson&Johnson	1	5			0
5	0	60	19.9	Marseille-4/20A.EU2	0	0	0	0	0
5	0	60	19.7	Marseille-4/20A.EU2	0	0	0	0	0
5	0	60	17.1	Marseille-4/20A.EU2	1	0	0	0	0
5	0	60	29	Marseille-4/20A.EU2	1	0	0	0	0
5	1	60	18.3	Marseille-4/20A.EU2	1	0	0	0	0
5	0	60	22.4	Marseille-4/20A.EU2	1	0	0	0	0
5	0	60		Alpha/20I	1	0	1	0	0
5	0	60	23.7	Marseille-4/20A.EU2	1	0	0	0	0
5	1	60	19.8	Marseille-4/20A.EU2	1	0	0	0	0
5	1	61	25	Marseille-4/20A.EU2	1	0	0	0	0
5	1	61	34	Beta/20H	1	0	0	0	0
5	1	61	22.1	Marseille-4/20A.EU2	1	0	0	0	0
5	1	61	17	Marseille-4/20A.EU2	1	0	0	0	0
5	0	61	17	Marseille-4/20A.EU2	1	0	0	0	0
5	0	61	28.6	Alpha/20I	1	0	0	0	0
5	1	61	15	Alpha/20I	1	0	0	0	0
5	0	61	29.8	Marseille-4/20A.EU2	1	0	0	0	0
5	1	61	29.6	Marseille-4/20A.EU2	1	0	0	0	0
5	0	61	24.9	Marseille-4/20A.EU2	1	0	0	0	0
5	0	61	15	Marseille-4/20A.EU2	1	0	0	0	0
5	0	61	25	Marseille-4/20A.EU2	1	0	0	0	0
5	1	61	22.3	Marseille-4/20A.EU2	1	0	0	0	0
5	0	61	20.1	Marseille-4/20A.EU2	1	0	0	0	0
5	1	62	15.8	Marseille-4/20A.EU2	1	0	0	0	0
5	1	62	32	Marseille-4/20A.EU2	1	0	1	0	0
5	1	62	16.8	Marseille-4/20A.EU2	1	0	0	0	0
5	1	62	27.8	Marseille-4/20A.EU2	1	0	1	1	0
5	0	62	20.4	Marseille-4/20A.EU2	1	0	1	0	0
5	1	62	24.9	Marseille-4/20A.EU2	1	0	0	0	0
5	1	62	22	Marseille-4/20A.EU2	1	0	0	0	0
5	0	62	26.3	Marseille-4/20A.EU2	0	0	0	0	0
5	1	62	19.4	Marseille-4/20A.EU2	0	0	0	0	0
5	1	62		Alpha/20I	1	0	1	0	0
5	1	63	17.8	Alpha/20I	1	0	0	0	0
5	0	63	19.4	Alpha/20I	1	0	0	0	0
5	1	63	18.7	Marseille-4/20A.EU2	0	0	0	0	0
5	1	63	27.5	Marseille-4/20A.EU2	1	0	0	0	0
5	0	63	23.2	Marseille-4/20A.EU2	1	0	0	0	0
5	0	63	28.3	Marseille-4/20A.EU2	1	0	0	0	0
5	0	63	28,3	Marseille-4/20A.EU2	1	0	0	0	1	Pfizer-BioNTech	1	16			0
5	1	63	15,8	Marseille-4/20A.EU2	1	1	1	0	1	Pfizer-BioNTech	1	9			0
5	1	64	33.3	Marseille-4/20A.EU2	0	0	0	0	0
5	1	64	21.6	Marseille-4/20A.EU2	0	0	0	0	0
5	0	64	11	Marseille-4/20A.EU2	1	0	0	0	0
5	1	64	17	Alpha/20I	1	0	0	0	0
5	0	64	22	Marseille-4/20A.EU2	1	0	0	0	0
5	1	64	24.5	Marseille-4/20A.EU2	1	0	0	0	0
5	0	64	16.6	Marseille-4/20A.EU2	1	0	0	0	0
5	0	64	30.4	Marseille-4/20A.EU2	0	0	0	0	0
5	1	65	29.2	Marseille-4/20A.EU2	1	0	0	0	0
5	0	65	19	Marseille-4/20A.EU2	1	0	0	0	0
5	0	65	19	Alpha/20I	1	0	0	0	0
5	0	65	16.9	Marseille-4/20A.EU2	1	0	0	0	0
5	0	65	14	Marseille-4/20A.EU2	1	0	0	0	0
5	1	65	30.8	Marseille-4/20A.EU2	0	0	0	0	0
5	0	65	21.8	Marseille-4/20A.EU2	1	0	0	0	0
5	1	65		Alpha/20I	1	0	0	0	0
5	1	65	25	Alpha/20I	1	0	0	0	0
5	0	66	19.3	Marseille-4/20A.EU2	0	0	0	0	0
5	1	66	22.5	Marseille-4/20A.EU2	1	0	0	0	0
5	0	66	17	Alpha/20I	1	0	0	0	0
5	0	66	18	Marseille-4/20A.EU2	1	0	0	0	0
5	1	66	18	Marseille-4/20A.EU2	1	0	0	0	0
5	1	66	23.6	Marseille-4/20A.EU2	0	0	0	0	0
5	0	66	27.1	Marseille-4/20A.EU2	0	0	0	0	0
5	1	66	16	Marseille-4/20A.EU2	1	0	0	0	0
5	1	67	25	Marseille-4/20A.EU2	1	0	0	0	0
5	0	67	21.4	Marseille-4/20A.EU2	1	0	0	0	0
5	0	67	30.7	Marseille-4/20A.EU2	1	0	0	0	0
5	0	67	13	Marseille-4/20A.EU2	1	0	1	0	0
5	0	67	25.4	Marseille-4/20A.EU2	1	0	1	0	0
5	0	67	21	Marseille-4/20A.EU2	1	0	0	0	0
5	1	68		Alpha/20I	1	0	0	0	0
5	0	68	31.9	Marseille-4/20A.EU2	0	0	0	0	0
5	1	68	27	Marseille-4/20A.EU2	1	0	1	0	0
5	1	68	16	Alpha/20I	1	0	0	0	0
5	1	68	16	Marseille-4/20A.EU2	1	0	0	0	0
5	0	68	19.5	Marseille-2/20E	0	0	0	0	0
5	1	68	12	Marseille-4/20A.EU2	1	1	1	1	0
5	0	68	30	Marseille-4/20A.EU2	1	0	0	0	0
5	0	68	24.2	Marseille-4/20A.EU2	1	0	0	0	0
5	1	68	30	Marseille-4/20A.EU2	1	0	1	0	0
5	1	68	18.3	Marseille-4/20A.EU2	1	0	0	0	0
5	0	68	21	Marseille-2/20E	1	0	0	0	0
5	0	68	23	Beta/20H	1	0	0	0	1	Pfizer-BioNTech	1	19			0
5	0	68	21	Marseille-2/20E	1	0	0	0	1	Pfizer-BioNTech	1	15			0
5	1	69	25	Marseille-4/20A.EU2	1	0	0	0	0
5	0	69	27	Marseille-4/20A.EU2	1	1	1	0	0
5	1	69	20.8	Marseille-4/20A.EU2	1	0	0	0	0
5	1	69		Marseille-4/20A.EU2	1	1	1	0	0
5	1	69	16.3	Marseille-4/20A.EU2	1	0	0	1	0
5	1	69	25.6	Marseille-4/20A.EU2	1	0	1	0	0
5	0	69	18	Marseille-4/20A.EU2	1	0	0	0	0
5	1	70	25	Marseille-4/20A.EU2	1	0	0	0	0
5	0	70	26.9	Marseille-4/20A.EU2	0	0	0	0	0
5	1	70	14.3	Marseille-4/20A.EU2	1	0	0	0	0
5	1	70	13	Marseille-4/20A.EU2	1	0	0	0	0
5	0	70	25	Marseille-4/20A.EU2	1	0	0	0	0
5	0	71	18.5	Alpha/20I	0	0	0	0	0
5	1	71		Marseille-4/20A.EU2	1	1	1	1	0
5	1	71	27	Alpha/20I	1	0	0	0	0
5	1	71	21.7	Marseille-4/20A.EU2	1	0	0	0	0
5	0	71	23	Marseille-4/20A.EU2	1	0	0	0	0
5	1	71	18	Marseille-4/20A.EU2	1	0	0	0	1	Pfizer-BioNTech	1	7			0
5	0	71	23	Marseille-4/20A.EU2	1	0	0	0	1	Pfizer-BioNTech	1	15			0
5	0	72	28	Marseille-4/20A.EU2	1	0	0	0	0
5	1	72	25	Marseille-4/20A.EU2	1	0	1	0	0
5	1	72	15	Marseille-4/20A.EU2	1	0	0	0	0
5	1	72	15	Marseille-4/20A.EU2	1	0	0	0	0
5	1	72	26.8	Marseille-4/20A.EU2	1	0	1	1	0
5	0	72	21.8	Marseille-4/20A.EU2	0	0	0	0	0
5	1	72	21.2	Marseille-4/20A.EU2	1	0	0	0	0
5	1	72	18	Marseille-4/20A.EU2	1	0	0	0	0
5	0	72		Alpha/20I	1	0	0	0	0
5	0	73	19.6	Marseille-4/20A.EU2	1	0	0	0	0
5	1	73	17	Marseille-4/20A.EU2	1	0	1	0	0
5	1	73	21.7	Marseille-4/20A.EU2	1	0	0	0	0
5	1	73	21	Marseille-4/20A.EU2	1	1	1	1	0
5	1	73	12	Marseille-4/20A.EU2	1	0	0	0	0
5	0	73	22.8	Marseille-4/20A.EU2	1	0	0	0	0
5	0	74	13.9	Marseille-4/20A.EU2	0	0	0	0	0
5	0	74	18.4	Marseille-4/20A.EU2	0	0	0	0	0
5	1	74	25.3	Marseille-4/20A.EU2	1	0	0	0	0
5	1	74	18.5	Marseille-4/20A.EU2	1	0	0	0	0
5	0	74	15	Marseille-4/20A.EU2	0	0	0	0	0
5	0	74		Beta/20H	1	0	1	0	0
5	1	75	26.1	Marseille-4/20A.EU2	0	0	0	0	0
5	0	75	18	Marseille-4/20A.EU2	1	0	0	0	0
5	0	75	27	Marseille-4/20A.EU2	1	0	0	0	0
5	0	75	23.8	Marseille-4/20A.EU2	1	0	0	0	0
5	1	75	20.7	Marseille-4/20A.EU2	0	0	0	0	0
22	1	38	34.3	Alpha/20I	1	1	1	1	0
5	1	75	29	Marseille-4/20A.EU2	1	0	0	0	0
5	1	75		Marseille-4/20A.EU2	1	1	1	0	0
13	0	57	32	Alpha/20I	1	0	1	1	1	Pfizer-BioNTech	2	38	17		1
5	1	76	29.6	Marseille-4/20A.EU2	1	0	1	0	0
5	0	76	21.4	Alpha/20I	0	0	0	0	0
5	0	77	13	Alpha/20I	1	0	0	0	0
5	1	77	13.6	Marseille-4/20A.EU2	1	0	0	0	0
5	1	77	14	Marseille-4/20A.EU2	1	0	0	0	0
5	0	77		Marseille-4/20A.EU2	1	0	1	0	0
5	1	78		Marseille-4/20A.EU2	1	0	0	0	0
5	0	78	17	Marseille-4/20A.EU2	1	0	0	0	0
5	0	78		Marseille-2/20E	1	1	0	1	0
5	1	78	22	Marseille-4/20A.EU2	1	0	1	0	0
5	0	78	26	Marseille-4/20A.EU2	1	0	1	0	0
5	0	78	20	Marseille-4/20A.EU2	1	0	0	0	0
5	0	78	30.3	Marseille-4/20A.EU2	1	0	0	0	0
5	0	79	19	Marseille-2/20E	1	0	0	0	0
5	0	79	19	Marseille-2/20E	1	0	0	0	1	Pfizer-BioNTech	1	6			0
5	0	80		Marseille-4/20A.EU2	1	0	1	1	0
5	0	81	13	Marseille-4/20A.EU2	1	0	1	0	0
5	1	81	22.5	Marseille-4/20A.EU2	1	0	1	0	0
5	0	81	30.7	Marseille-4/20A.EU2	1	0	0	0	0
5	0	82	16.5	Marseille-4/20A.EU2	1	0	1	1	0
5	0	82	17	Alpha/20I	1	0	0	0	0
5	1	83		Marseille-4/20A.EU2	1	0	1	0	0
5	0	83	27.1	Beta/20H	1	0	1	0	0
5	0	83	15	Marseille-4/20A.EU2	1	0	0	0	0
5	0	84	34	Marseille-4/20A.EU2	1	0	0	0	0
5	1	84	28.4	Marseille-4/20A.EU2	1	0	1	0	0
5	1	84	17.2	Alpha/20I	1	0	0	0	0
5	0	85	15.6	Alpha/20I	0	0	0	0	0
12	0	8	15	Alpha/20I	1	0	1	1	0
5	0	85	17.9	Alpha/20I	1	0	0	0	0
5	0	85	27	Marseille-4/20A.EU2	1	0	1	0	0
5	0	85	14	Marseille-4/20A.EU2	1	0	0	0	0
5	1	86	12.3	Marseille-4/20A.EU2	0	0	0	1	0
5	0	86	18.3	Marseille-4/20A.EU2	1	0	1	1	0
5	1	87	22	Marseille-4/20A.EU2	1	0	0	0	0
5	0	88		Marseille-4/20A.EU2	1	0	0	0	0
5	1	88		Marseille-4/20A.EU2	1	0	1	1	0
5	0	89	15	Marseille-4/20A.EU2	1	0	1	0	0
5	1	89	28	Marseille-4/20A.EU2	1	0	0	0	0
5	0	89	14.3	Marseille-4/20A.EU2	1	0	0	0	0
5	1	89	15.9	Marseille-4/20A.EU2	1	0	1	1	0
5	0	89	16.9	Marseille-4/20A.EU2	1	0	0	0	0
5	0	90	17.2	Marseille-4/20A.EU2	1	0	0	0	0
5	0	91	17.9	Marseille-4/20A.EU2	1	0	0	0	0
5	1	92	24.4	Marseille-4/20A.EU2	0	0	0	0	0
5	1	92	31	Marseille-4/20A.EU2	1	0	0	0	0
5	1	93	20	Marseille-4/20A.EU2	1	0	0	0	0
5	0	93	17.9	Marseille-4/20A.EU2	1	0	0	1	0
5	0	93	25.1	Marseille-4/20A.EU2	1	0	0	0	0
5	0	94	24.2	Marseille-4/20A.EU2	1	0	1	0	0
5	0	94	15.2	Marseille-4/20A.EU2	1	0	1	0	0
5	0	96	16.8	Marseille-4/20A.EU2	0	0	0	0	0
5	0	100	19.5	Marseille-4/20A.EU2	0	0	0	0	0
5	0	100	18.7	Marseille-2/20E	0	0	0	0	0
6	1	0		Marseille-4/20A.EU2	1	0	0	0	0
6	1	6	20.6	Alpha/20I	0	0	0	0	0
6	1	6	19.4	Alpha/20I	1	0	0	0	0
6	0	6	23.8	Alpha/20I	0	0	0	0	0
6	0	7	25.2	Marseille-4/20A.EU2	0	0	0	0	0
6	0	7	16	Alpha/20I	1	0	0	0	0
6	0	7	22	Alpha/20I	0	0	0	0	0
6	0	7	21.9	Alpha/20I	0	0	0	0	0
6	1	8	21	Alpha/20I	0	0	0	0	0
6	1	8	20.8	Marseille-4/20A.EU2	1	0	0	0	0
6	0	8	30.4	Marseille-4/20A.EU2	0	0	0	0	0
6	1	8	20.7	Marseille-4/20A.EU2	0	0	0	0	0
6	0	8	25.6	Marseille-4/20A.EU2	0	0	0	0	0
6	0	9	27	Marseille-4/20A.EU2	0	0	0	0	0
6	0	9	16.2	Alpha/20I	0	0	0	0	0
6	0	9	27.4	Marseille-4/20A.EU2	1	0	0	0	0
6	0	9	30.9	Alpha/20I	0	0	0	0	0
6	1	10	32	Alpha/20I	0	0	0	0	0
6	0	11	19	Alpha/20I	1	0	0	0	0
6	1	11	33	Alpha/20I	0	0	0	0	0
6	0	12	26.9	Marseille-4/20A.EU2	1	0	0	0	0
6	1	13	25.3	Alpha/20I	1	0	0	0	0
6	1	13	25.6	Beta/20H	0	0	0	0	0
6	0	13	25.2	Marseille-4/20A.EU2	1	0	0	0	0
6	0	13	23.6	Marseille-4/20A.EU2	0	0	0	0	0
6	1	13	22	Alpha/20I	1	0	0	0	0
6	0	14	14.9	Marseille-4/20A.EU2	1	0	0	0	0
6	1	15	26.6	Marseille-4/20A.EU2	1	0	0	0	0
6	1	15	24.9	Marseille-4/20A.EU2	0	0	0	0	0
6	1	16	19.2	Marseille-4/20A.EU2	1	0	0	0	0
6	0	16	25.3	Marseille-4/20A.EU2	1	0	0	0	0
6	0	16	24.7	Marseille-4/20A.EU2	1	0	0	0	0
6	0	16	25	Alpha/20I	0	0	0	0	0
6	0	16	26.7	Marseille-4/20A.EU2	1	0	0	0	0
6	1	16	26.7	Marseille-501/19B	0	0	0	0	0
6	1	17	26.7	Alpha/20I	1	0	0	0	0
6	1	17	21.6	Alpha/20I	0	0	0	0	0
6	0	17	23.8	Marseille-4/20A.EU2	1	0	0	0	0
6	0	17	32.1	Marseille-4/20A.EU2	1	0	0	0	0
6	0	18	27.8	Marseille-4/20A.EU2	1	0	0	0	0
6	1	18	19.2	Marseille-4/20A.EU2	1	0	0	0	0
6	1	18	20.8	Alpha/20I	0	0	0	0	0
6	0	18	14	Marseille-501/19B	1	0	0	0	0
6	0	18	22.5	Marseille-4/20A.EU2	1	0	0	0	0
6	1	18	22.8	Marseille-4/20A.EU2	0	0	0	0	0
6	0	18	25.4	Marseille-4/20A.EU2	1	0	0	0	0
6	1	19	16.5	Marseille-4/20A.EU2	0	0	0	0	0
6	0	19	27.1	Marseille-4/20A.EU2	1	0	0	0	0
6	0	19	23.3	Alpha/20I	0	0	0	0	0
6	0	19	30	Marseille-4/20A.EU2	1	0	0	0	0
6	0	19	30.5	Alpha/20I	1	0	0	0	0
6	0	19	28.4	Marseille-4/20A.EU2	0	0	0	0	0
6	1	20	25.7	Alpha/20I	1	0	0	0	0
6	1	20	22.4	Marseille-4/20A.EU2	0	0	0	0	0
6	1	20	33	Alpha/20I	0	0	0	0	0
6	0	20	16	Marseille-4/20A.EU2	1	0	0	0	0
6	1	20	17.9	Alpha/20I	0	0	0	0	0
6	0	20	23.7	Marseille-4/20A.EU2	0	0	0	0	0
6	1	20	27	Marseille-4/20A.EU2	1	0	0	0	0
6	1	20	18.1	Marseille-4/20A.EU2	0	0	0	0	0
6	0	21	30.5	Marseille-4/20A.EU2	1	0	0	0	0
6	0	21	14.8	Alpha/20I	0	0	0	0	0
6	0	21	24.8	Beta/20H	0	0	0	0	0
6	1	21	19.7	Marseille-4/20A.EU2	0	0	0	0	0
6	1	21	20.5	Alpha/20I	1	0	0	0	0
6	0	21	25	Beta/20H	1	0	0	0	0
6	0	21	23.8	Alpha/20I	1	0	0	0	0
6	1	21	17.4	Marseille-4/20A.EU2	0	0	0	0	0
6	0	21	21.3	Marseille-4/20A.EU2	0	0	0	0	0
6	0	21	23.6	Marseille-4/20A.EU2	0	0	0	0	0
6	0	21	17.3	Marseille-4/20A.EU2	0	0	0	0	0
6	0	22	22.1	Alpha/20I	1	0	0	0	0
6	1	22	17.3	Marseille-4/20A.EU2	1	0	0	0	0
6	1	22	18.8	Marseille-8/20B	0	0	0	0	0
6	0	22	24.5	Marseille-4/20A.EU2	0	0	0	0	0
6	0	22	20.5	Marseille-4/20A.EU2	1	0	0	0	0
6	1	22	16.9	Marseille-4/20A.EU2	1	0	0	0	0
6	1	22	20	Beta/20H	0	0	0	0	0
6	1	22	16.6	Marseille-501/19B	1	0	0	0	0
6	0	22	15	Marseille-4/20A.EU2	1	0	0	0	0
6	0	22	19.5	Marseille-4/20A.EU2	1	0	0	0	0
6	0	22	17.6	Alpha/20I	1	0	0	0	0
6	1	22	24.9	Alpha/20I	1	0	0	0	0
6	0	23		Marseille-4/20A.EU2	0	0	0	0	0
6	1	23	25.4	Marseille-4/20A.EU2	1	0	0	0	0
6	1	23	25.3	Alpha/20I	1	0	0	0	0
6	0	23	23.6	Marseille-4/20A.EU2	1	0	0	0	0
6	0	23	21.8	Marseille-4/20A.EU2	1	0	0	0	0
6	1	23	20.3	Marseille-4/20A.EU2	1	0	0	0	0
6	0	23		Beta/20H	1	0	0	0	0
6	1	23	25.7	Alpha/20I	1	0	0	0	0
6	0	23	20	Alpha/20I	1	0	0	0	0
6	1	23	29.8	Marseille-4/20A.EU2	1	0	0	0	0
6	0	23	20.7	Marseille-4/20A.EU2	0	0	0	0	0
6	1	23	26.9	Marseille-4/20A.EU2	1	0	0	0	0
6	1	23	25.4	Marseille-4/20A.EU2	0	0	0	0	0
6	0	24	18.3	Marseille-4/20A.EU2	1	0	0	0	0
6	0	24	31.3	Marseille-4/20A.EU2	1	0	0	0	0
6	1	24	20.5	Alpha/20I	1	0	0	0	0
6	1	24	15.5	Alpha/20I	0	0	0	0	0
6	0	24	30.9	Alpha/20I	0	0	0	0	0
6	0	24	23.8	Alpha/20I	1	0	0	0	0
6	1	24	19.1	Alpha/20I	1	0	0	0	0
6	1	24	26.6	Marseille-4/20A.EU2	1	0	0	0	0
6	0	25	22.8	Marseille-4/20A.EU2	1	0	0	0	0
6	0	25	18.3	Marseille-4/20A.EU2	1	0	0	0	0
6	1	25	18.7	Marseille-501/19B	1	0	0	0	0
6	1	25	22.4	Marseille-4/20A.EU2	1	0	0	0	0
6	0	25	18	Marseille-4/20A.EU2	1	0	0	0	0
6	1	25	28	Alpha/20I	1	0	0	0	0
6	0	26	19.7	Alpha/20I	1	0	0	0	0
6	1	26	23	Marseille-4/20A.EU2	1	0	0	0	0
6	1	26	27.3	Marseille-4/20A.EU2	1	0	0	0	0
6	1	26	27	Marseille-4/20A.EU2	1	0	0	0	0
6	0	26	23.9	Marseille-4/20A.EU2	1	0	0	0	0
6	1	26	23	Marseille-4/20A.EU2	1	0	0	0	0
6	1	26	22.6	Alpha/20I	1	0	0	0	0
6	0	26	18	Alpha/20I	1	0	0	0	0
6	0	26	20.6	Marseille-4/20A.EU2	1	0	0	0	0
6	1	26	27.9	Alpha/20I	1	0	0	0	0
6	0	26	17.5	Marseille-4/20A.EU2	1	0	0	0	0
[truncated: 12,962 more rows]
